# Supplementary material for: Identification of Hypothalamic Long Noncoding RNAs Associated with Hypertension and the Behavior/Neurological Phenotype of Hypertensive ISIAH Rats
Source: Genes (Basel). 2022 Sep 7;13(9):1598. doi: 10.3390/genes13091598 (PMC9498762; doi:10.3390/genes13091598)
Supplement: Supplementary file 1 [file genes-13-01598-s001.zip]

Archive with 1 entries (1 files):
- genes-1835969-supplementary.xlsx
