# Supplementary material for: Identification of Hypothalamic Long Noncoding RNAs Associated with Hypertension and the Behavior/Neurological Phenotype of Hypertensive ISIAH Rats
Source: Genes (Basel). 2022 Sep 7;13(9):1598. doi: 10.3390/genes13091598 (PMC9498762; doi:10.3390/genes13091598)
Supplement: Supplementary file 1 [file genes-13-01598-s001.zip › genes-1835969-supplementary.xlsx]

## Sheet: Table S1_primers
Supplementary Table S1. Primers used in qPCR
gene symbol	definition	ID	sequence	concentration of primers in PCR, nM	product length, n	Tann, primer’s annealing temperature	Tacq, fluorescence signal acquisition temperature
RGD1562890	RGD1562890	294945	F: 5'- TGTCATCCTGAAAGTCCCGA -3'	150	183	63°C	86°C
			R: 5'- AGTTTCCAGGAAGTTCACAACA -3'	150
Snhg4	small nucleolar RNA host gene 4	100568448	F: 5'- AGTTTAGGATACTGCTTTGTAAAA -3'	150	156	64°C	72°C
	(non-protein coding)		R: 5'- CAACATAGTTGCAAAAGCCA -3'	150
Bc1	brain cytoplasmic RNA 1	29294	F: 5'- CTTGCCTAGCAAGCGCAAG -3'	30*	118	69°C	80°C
			R: 5'- GGTTGTGTGTGCCAGTTACC -3'	300*
Ppia	peptidylprolyl isomerase A	25518	F: 5'- TTCCAGGATTCATGTGCCAG - 3'	150	206	63°C	85°C
			R: 5'- CTTGCCATCCAGCCACTC - 3'	150
Hprt	hypoxanthine	24465	F: 5'- CATTGTGGCCCTCTGTGTG - 3'	150	166	63°C	82°C
	phosphoribosyltransferase 1		R: 5'- AACTTTTATGTCCCCCGTTGA - 3'	150
Nono	non-POU domain containing,	317259	F: 5' - GCTAACCACATTTCCTCG - 3'	150	157	64°C	84°C
	octamer-binding		R: 5’- CTCATACTCAAAGGACCCA -3’	150
LOC100910237	uncharacterized LOC100910237	100910237	F: 5'- GGGATCCCCGAGAGCAAATA -3'	150	127	63°C	86°C
			R: 5'- TGAAATTCATGAGCCCGACAA -3'	150
LOC100909675	uncharacterized LOC100909675	100909675	F: 5'- CAGTGTTAGCAAGGACGGAGA -3'	150	160	61°C	85°C
			R: 5'- GGAACACCTGGCTTACTCGC -3'	150
Tnxa-ps1	tenascin XA, pseudogene 1	25602	F: 5'- GCCCAGTATGACTTCTTCCG -3'	150	95	64°C	84°C
			R: 5'- TAGCTCATAGAGTCACCCGC -3'	150
Gas5	growth arrest specific 5	81714	F: 5'- GTGGCAAAGATGGATGAAAGC -3'	150	176	64°C	84°C
			R: 5'- CCTTCAGTTAAAGGGACCCAC -3'	150
LOC100910973	uncharacterized LOC100910973	100910973	F: 5'-TGCTTGCTAGTAGGAGGAATAA -3'	150	151	63°C	84°C
			R: 5'-TAAGGCTGGATCTCTCTTGAAC -3'	150
* - experimentally selected concentrations that allowed amplification of a specific product;
Since the melting temperature of the Snhg4 amplicon was only 78°С, the fluorescence signal value in this case was recorded at the elongation temperature.

## Sheet: Table S2_DEGs
Supplementary Table S2. The list of genes differentially transcribed in the hypothalamus of hypertensive ISIAH and control WAG rats
gene	locus	WAG, RPKM	ISIAH, RPKM	log2 (fold_change) ISIAH/WAG	q_value	behavior/ neurological phenotype	abnormal grooming in mice	anormal emotion/affect behavior	abnormal response to novelty	abnormal cognition	abnormal locomotor behavior	abnormal vertical activity	hyperactivity	hypertension	transcription factor genes	definition
Abca1	5:74023651-74112802	7.47359	11.7065	0.647442	0.0059371	Abca1					Abca1					ATP binding cassette subfamily A member 1(Abca1)
Abca8a	10:98033516-98102763	20.1558	12.8292	-0.651758	0.0059371											ATP-binding cassette, subfamily A (ABC1), member 8a(Abca8a)
Abcg2	4:153587205-153712481	2.51513	8.85271	1.81549	0.0059371											ATP binding cassette subfamily G member 2(Abcg2)
Abcg3l3	14:6037994-6129918	1.05825	2.42565	1.19668	0.0059371											ATP-binding cassette, subfamily G (WHITE), member 3-like 3(Abcg3l3)
Acad9	2:142407909-142432025	14.2066	21.7373	0.613614	0.0152317											acyl-CoA dehydrogenase family, member 9(Acad9)
Acer2	5:109217447-109266600	5.04851	7.70641	0.6102	0.0324113											alkaline ceramidase 2(Acer2)
Ahsp	1:206767225-206768198	0	1.61529	inf	0.0059371											alpha hemoglobin stabilizing protein(Ahsp)
Alas2	X:23587682-23605753	2.08033	4.08819	0.97465	0.040674											5'-aminolevulinate synthase 2(Alas2)
Aldh1a2	8:75363284-75442554	34.1804	21.2213	-0.687661	0.0059371											aldehyde dehydrogenase 1 family, member A2(Aldh1a2)
Anxa8	16:8737500-8752773	2.9993	1.27144	-1.23817	0.0059371											annexin A8(Anxa8)
Aox2	9:64973841-65072447	0.872315	2.37905	1.44747	0.0059371											aldehyde oxidase 2(Aox2)
Bphl	17:33392062-33428242	7.27795	11.7678	0.693237	0.0352671											biphenyl hydrolase like(Bphl)
Capg	4:165172663-165189798	4.01573	8.92221	1.15174	0.0059371											capping actin protein, gelsolin like(Capg)
Cbr4	16:31794519-31810263	9.18643	15.942	0.795255	0.0152317											carbonyl reductase 4(Cbr4)
Ccndbp1	3:119494004-119504497	41.5337	26.0207	-0.674624	0.0059371											cyclin D1 binding protein 1(Ccndbp1)
Cd48	13:94737387-94762199	25.2265	15.0482	-0.745349	0.0059371											Cd48 molecule(Cd48)
Cd74	18:55305826-55315246	73.383	41.0839	-0.836872	0.0059371											CD74 molecule(Cd74)
Cga	5:54950197-54962319	169.248	371.947	1.13596	0.0059371											glycoprotein hormones, alpha polypeptide(Cga)
Chi3l1	13:56074911-56086477	48.0616	19.8492	-1.2758	0.0059371									Chi3l1		chitinase 3 like 1(Chi3l1)
Chrnb3	16:68502910-68539031	3.11715	1.31229	-1.24814	0.0059371	Chrnb3					Chrnb3		Chrnb3			cholinergic receptor nicotinic beta 3 subunit(Chrnb3)
Col23a1	10:36512404-36803482	3.5645	8.2693	1.21406	0.0059371											collagen type XXIII alpha 1 chain(Col23a1)
Cpz	14:80028889-80052296	6.80636	3.54938	-0.939318	0.0059371											carboxypeptidase Z(Cpz)
Cst3	3:149628691-149632565	3929.44	2609.54	-0.590526	0.0109067									Cst3		cystatin C(Cst3)
Ctdspl2	3:120445978-120498692	4.96736	7.81007	0.652856	0.0247047	Ctdspl2										CTD small phosphatase like 2(Ctdspl2)
Ctxn3	18:51729793-51748035	14.5924	5.44267	-1.42283	0.0059371											cortexin 3(Ctxn3)
Cybrd1	3:64212932-64240184	11.724	19.7131	0.74969	0.0059371											cytochrome b reductase 1(Cybrd1)
Cyp11b2	7:116151127-116157542	0.9049	2.06888	1.19302	0.0152317	Cyp11b2								Cyp11b2		cytochrome P450, family 11, subfamily b, polypeptide 2(Cyp11b2)
Cyp26b1	4:180848036-180865444	6.72255	3.14314	-1.0968	0.0059371											cytochrome P450, family 26, subfamily b, polypeptide 1(Cyp26b1)
Cyp2j10	5:119015484-119070360	3.38507	1.7697	-0.935679	0.0378617											cytochrome P450, family 2, subfamily j, polypeptide 10(Cyp2j10)
Cyp4x1	5:137719869-137750890	8.99909	2.35456	-1.93432	0.0059371											cytochrome P450, family 4, subfamily x, polypeptide 1(Cyp4x1)
Ddx56	14:87340362-87348821	5.29907	8.99515	0.763409	0.0059371											DEAD-box helicase 56(Ddx56)
Dnaaf3	1:75669342-75677205	5.20897	2.74	-0.926823	0.0059371											dynein, axonemal, assembly factor 3(Dnaaf3)
Dynlrb2	19:59812609-59823939	31.3333	19.4277	-0.689579	0.040674											dynein light chain roadblock-type 2(Dynlrb2)
Eif3c	1:204943165-204961459	63.8215	43.3762	-0.55714	0.0059371											eukaryotic translation initiation factor 3, subunit C(Eif3c)
Ephx2	15:48799822-48836848	0.631254	13.5573	4.4247	0.0059371									Ephx2		epoxide hydrolase 2(Ephx2)
Eral1	10:66341063-66356729	12.9618	7.73358	-0.745061	0.0059371											Era-like 12S mitochondrial rRNA chaperone 1(Eral1)
F2r	2:45254488-45257761	12.8044	18.8259	0.55608	0.0352671									F2r		coagulation factor II (thrombin) receptor(F2r)
Fam111a	1:236163690-236179262	0.119002	3.90023	5.0345	0.0059371											FAM111 trypsin like peptidase A(Fam111a)
Fam129c	16:19887693-19899608	0.27133	1.39116	2.35817	0.0059371
Fhad1	5:164150290-164266444	3.50705	10.3916	1.5671	0.0059371											forkhead associated phosphopeptide binding domain 1(Fhad1)
Fhit	15:20538367-20846575	10.2433	23.5847	1.20317	0.0378617											fragile histidine triad diadenosine triphosphatase(Fhit)
Fkbp9	4:151819738-151885188	35.0389	23.3319	-0.586651	0.0059371											FKBP prolyl isomerase 9(Fkbp9)
Fmod	13:55920326-55939041	22.1274	12.6999	-0.801024	0.0059371	Fmod					Fmod					fibromodulin(Fmod)
Fn1	9:78674436-78743423	24.6993	12.5401	-0.977915	0.0059371									Fn1		fibronectin 1(Fn1)
Foxg1	6:79532854-79535665	5.45078	2.94044	-0.890429	0.0059371	Foxg1					Foxg1		Foxg1		Foxg1	forkhead box G1(Foxg1)
Gal3st4	12:21639958-21648725	2.48237	4.61218	0.893728	0.0198973											galactose-3-O-sulfotransferase 4(Gal3st4)
Galc	6:131392297-131454514	10.2663	6.29949	-0.704608	0.0152317	Galc					Galc		Galc			galactosylceramidase(Galc)
Golm1	17:7597769-7635854	10.9466	15.584	0.50958	0.0498469											golgi membrane protein 1(Golm1)
Grhl3	5:157659405-157691408	1.04515	2.67802	1.35745	0.0059371	Grhl3	Grhl3				Grhl3				Grhl3	grainyhead-like transcription factor 3(Grhl3)
Grifin	12:18164010-18165993	55.3051	2.544	-4.44224	0.0059371											galectin-related inter-fiber protein(Grifin)
Grm2	8:114705122-114718193	10.927	2.73111	-2.00034	0.0059371	Grm2		Grm2			Grm2		Grm2			glutamate metabotropic receptor 2(Grm2)
Gstm2	2:230247259-230251618	30.6905	18.3978	-0.738262	0.0109067									Gstm2		glutathione S-transferase mu 2(Gstm2)
Gstm4	2:230302888-230308113	35.1907	10.5613	-1.73641	0.0059371											glutathione S-transferase mu 4(Gstm4)
Gstt3	20:16007775-16015160	42.3133	60.6738	0.519965	0.0324113											glutathione S-transferase, theta 3(Gstt3)
Hba1	10:15497888-15498744	325.639	701.509	1.10719	0.0059371
Hba2	10:15484458-15485302	171.428	416.122	1.2794	0.0059371
Hbb	1:175134671-175136083	207.478	348.18	0.746873	0.0059371											hemoglobin subunit beta(Hbb)
Hbb-b1	1:175104281-175111758	7.12663	20.0372	1.49139	0.0059371											hemoglobin, beta adult major chain(Hbb-b1)
Hyal1	8:115689183-115691497	8.43615	13.6357	0.692727	0.0378617									Hyal1		hyaluronidase 1(Hyal1)
Idnk	17:9087965-9095189	4.45091	8.55045	0.941901	0.0059371											Idnk, gluconokinase(Idnk)
Ifi27	6:136548489-136554961	74.2645	154.969	1.06123	0.0059371											interferon, alpha-inducible protein 27(Ifi27)
Ifit1	1:260165589-260167655	0	2.27004	inf	0.0059371											interferon-induced protein with tetratricopeptide repeats 1(Ifit1)
Ifnlr1	5:157802697-157824317	0.492093	1.6431	1.73941	0.0059371											interferon, lambda receptor 1(Ifnlr1)
Ift140	10:14189327-14276940	8.51054	13.3535	0.6499	0.0059371											intraflagellar transport 140(Ift140)
Igf2	1:222722920-222739225	201.428	94.0791	-1.09832	0.0059371	Igf2					Igf2					insulin-like growth factor 2(Igf2)
Igfbp2	9:79888641-79915196	95.5795	49.641	-0.945168	0.0059371									Igfbp2		insulin-like growth factor binding protein 2(Igfbp2)
Il13ra2	X:118588747-118658727	0.56169	1.48901	1.40651	0.0283154									Il13ra2		interleukin 13 receptor subunit alpha 2(Il13ra2)
Itpripl1	3:126142193-126160296	0.694713	1.70804	1.29786	0.0352671											ITPRIP like 1(Itpripl1)
Jph2	3:165905605-165968938	1.78956	2.90787	0.700354	0.0437741											junctophilin 2(Jph2)
Lcat	19:48780363-48783830	27.8725	15.8347	-0.815747	0.0059371											lecithin cholesterol acyltransferase(Lcat)
Leprel2	4:224377004-224392881	15.024	24.8501	0.72598	0.0059371
Leprel4	10:88111477-88118679	6.61949	13.8387	1.06392	0.0059371
LOC100134871	1:175127945-175129322	4.91385	43.9888	3.16221	0.0059371											beta globin minor gene(LOC100134871)
LOC100361025	14:92831774-92833028	0.431123	5.72855	3.732	0.0109067											protein arginine methyltransferase 1-like(LOC100361025)
LOC100361993	13:112198830-112244972	6.31004	11.3414	0.845881	0.0352671											transmembrane protein 14C(LOC100361993)
LOC100365779	12:54337760-54422957	11.9947	7.89579	-0.603245	0.040674
LOC100910427	12:39551402-39557244	1.51235	2.74611	0.860601	0.0059371
LOC100912353	3:101632200-101633257	0.974815	4.3813	2.16816	0.0437741
LOC102547044	10:6151481-6154091	2.62611	0.955751	-1.45822	0.0059371
LOC102547296	1:202155870-202160172	0.923227	1.83773	0.993169	0.0152317
LOC102547643	1:228131930-228141456	16.7447	25.3506	0.598313	0.0109067
LOC102548162	1:72589587-72622112	1.76595	0.312004	-2.50081	0.0059371											zinc finger protein 582-like(LOC102548162)
LOC102548347	18:52775341-52780537	1.86079	0	#NAME?	0.0059371
LOC102550180	15:36987646-36989206	48.6715	17.9588	-1.43838	0.0059371											uncharacterized LOC102550180(LOC102550180)
LOC102553290	1:13498889-13500385	9.66008	94.3918	3.28855	0.0059371
LOC102553393	1:13508232-13509088	6.40557	19.4791	1.60453	0.0059371
LOC102554070	12:20827546-20839747	5.2858	2.4808	-1.09132	0.0059371											uncharacterized LOC102554070(LOC102554070)
LOC102555198	16:19429064-19431652	2.27769	1.07997	-1.07658	0.0283154
LOC102555246	4:197492443-197497688	0.826437	2.20803	1.41778	0.0059371
LOC102555352	1:197415111-197480244	0.894626	3.38723	1.92075	0.0059371
LOC102556382	7:64547624-64549205	0.692115	1.99148	1.52476	0.040674											transmembrane emp24 domain-containing protein 2-like(LOC102556382)
LOC360479	10:9561368-9575577	1.14628	2.81102	1.29413	0.0059371
LOC360998	9:11296610-11368912	11.3015	23.5255	1.0577	0.0059371											hypothetical LOC360998(LOC360998)
LOC688516	6:88670972-88672135	0	1.47206	inf	0.0059371											similar to L-lactate dehydrogenase A chain (LDH-A) (LDH muscle subunit) (LDH-M)(LOC688516)
LOC688584	7:80890778-80891406	2.64873	0	#NAME?	0.0059371											similar to BCL2/adenovirus E1B 19kDa-interacting protein 3-like(LOC688584)
LOC689064	1:175098753-175100120	3.91415	36.917	3.23751	0.0059371
LOC690323	10:103842090-103870615	0.900576	1.86496	1.05023	0.0059371
LOC691960	3:121177377-121186281	1.49781	3.16859	1.08099	0.0059371
Ltbp2	6:116955321-117049306	2.64918	0.362418	-2.86982	0.0059371									Ltbp2		latent transforming growth factor beta binding protein 2(Ltbp2)
Lyz2	7:60337949-60343281	59.9934	37.5148	-0.677344	0.0059371											lysozyme 2(Lyz2)
Mal	3:127099277-127123286	114.977	70.341	-0.708902	0.0059371											mal, T-cell differentiation protein(Mal)
Man2b2	14:87135571-87160118	20.7788	9.99543	-1.05577	0.0059371											mannosidase, alpha, class 2B, member 2(Man2b2)
Mcm7	12:21364244-21371507	5.2197	11.0742	1.08517	0.0059371										Mcm7	minichromosome maintenance complex component 7(Mcm7)
Mcur1	17:26111562-26132516	6.93709	10.3349	0.575116	0.0437741											mitochondrial calcium uniporter regulator 1(Mcur1)
Mfap4	10:47537964-47540978	10.8765	6.30278	-0.787152	0.0109067											microfibril associated protein 4(Mfap4)
MGC116197	9:7322053-7414858	17.4882	39.9384	1.1914	0.0059371											similar to RIKEN cDNA 1700001E04(MGC116197)
Mgmt	1:216161344-216388311	10.0851	5.5772	-0.854615	0.0472428											O-6-methylguanine-DNA methyltransferase(Mgmt)
Morn1	5:175945053-176002864	1.59184	4.24732	1.41586	0.0059371											MORN repeat containing 1(Morn1)
Mpeg1	1:235886583-235891070	17.6406	3.63811	-2.27764	0.0059371											macrophage expressed 1(Mpeg1)
Mrps35	4:245584678-245615196	47.2713	32.2382	-0.552191	0.0498469											mitochondrial ribosomal protein S35(Mrps35)
Mx2	11:41545957-41570577	17.2105	6.78053	-1.34382	0.0059371											MX dynamin like GTPase 2(Mx2)
Myl6	7:2880877-2882625	6.52878	2.58686	-1.33561	0.0198973											myosin light chain 6(Myl6)
Ndufa10l1	6:72382514-72383948	2.66528	7.15528	1.42472	0.0059371											NADH dehydrogenase (ubiquinone) 1 alpha subcomplex 10-like 1(Ndufa10l1)
Nfkbil1	20:6903967-6919602	14.768	22.5225	0.608897	0.0352671										Nfkbil1	NFKB inhibitor like 1(Nfkbil1)
Ngdn	15:37564769-37571979	20.3685	30.799	0.596547	0.0352671											neuroguidin(Ngdn)
Nkiras1	15:12240636-12250727	17.9158	26.8403	0.583173	0.0059371											NFKB inhibitor interacting Ras-like 1(Nkiras1)
Opalin	1:267766689-267784339	39.6617	26.3766	-0.588488	0.0152317											oligodendrocytic myelin paranodal and inner loop protein(Opalin)
P2rx4	12:41196776-41214428	14.6735	8.1347	-0.851055	0.0059371											purinergic receptor P2X 4(P2rx4)
P8	1:201816732-201818844	37.282	20.231	-0.881913	0.0059371
Pamr1	3:99053894-99152100	9.98045	19.2899	0.950666	0.0059371											peptidase domain containing associated with muscle regeneration 1(Pamr1)
Paox	1:219484861-219518141	7.27026	13.0145	0.840045	0.0059371	Paox					Paox		Paox			polyamine oxidase(Paox)
Pcdhb7	18:30130131-30135341	0.649349	1.61069	1.31062	0.0059371											protocadherin beta 7(Pcdhb7)
PCOLCE2	8:102910333-102934915	6.35786	1.51584	-2.06843	0.0059371											procollagen C-endopeptidase enhancer 2(PCOLCE2)
Peli2	15:28874963-29015968	4.16707	6.37493	0.613376	0.0498469											pellino E3 ubiquitin protein ligase family member 2(Peli2)
Pkib	20:42345683-42440594	7.71813	4.57296	-0.755123	0.0283154											cAMP-dependent protein kinase inhibitor beta(Pkib)
Pld5	13:98486316-98812030	12.3073	7.25517	-0.762436	0.0109067											phospholipase D family, member 5(Pld5)
Pnpla1	20:8355251-8393878	7.33375	1.11551	-2.71685	0.0059371	Pnpla1					Pnpla1					patatin-like phospholipase domain containing 1(Pnpla1)
Prkcd	16:6588989-6608725	9.95896	15.32	0.621351	0.0498469									Prkcd		protein kinase C, delta(Prkcd)
Psmb8	20:6070354-6073317	10.8796	4.95136	-1.13573	0.0059371											proteasome 20S subunit beta 8(Psmb8)
Ptgds	3:2667537-2670472	3548.34	2356.79	-0.590318	0.0109067	Ptgds								Ptgds		prostaglandin D2 synthase(Ptgds)
Pxmp4	3:156464179-156481427	10.8791	6.41834	-0.761289	0.0378617											peroxisomal membrane protein 4(Pxmp4)
Pyroxd2	1:269412803-269439185	5.59059	0.773162	-2.85416	0.0059371											pyridine nucleotide-disulphide oxidoreductase domain 2(Pyroxd2)
Rab36	20:16740063-16755978	12.942	20.2947	0.649036	0.0498469											RAB36, member RAS oncogene family(Rab36)
Rbp4	1:264286997-264294396	76.136	27.1048	-1.49003	0.0059371											retinol binding protein 4(Rbp4)
Retnlg	11:57674601-57676345	0	1.17369	inf	0.0059371											resistin-like gamma(Retnlg)
Retsat	4:165192606-165244511	22.1471	77.885	1.81423	0.0059371											retinol saturase(Retsat)
RGD1309108	8:43570875-43626515	6.1469	2.00674	-1.61501	0.0059371
RGD1309730	3:97747218-97859615	27.9641	18.2269	-0.617503	0.0283154
RGD1309821	5:62402423-62409832	12.0496	18.0935	0.586487	0.0109067
RGD1559441	5:29581953-29636692	32.3171	20.1425	-0.682053	0.0109067											similar to MIC2L1(RGD1559441)
RGD1562378	4:235021399-235025060	2.91832	8.91162	1.61055	0.0059371
RGD1562690	8:33095310-33099041	0	2.36606	inf	0.0059371											similar to L-lactate dehydrogenase A chain (LDH-A) (LDH muscle subunit) (LDH-M)(RGD1562690)
RGD1562963	17:23581680-23595498	1.25474	0.318125	-1.97972	0.0059371
RGD1565534	16:26498361-26501313	1.22317	0.568837	-1.10454	0.040674											similar to RING finger protein 33(RGD1565534)
RGD1566085	20:13055729-13084627	3.56678	7.17138	1.00763	0.0059371											similar to pyridoxal (pyridoxine, vitamin B6) kinase(RGD1566085)
Rpl17	18:70108977-70112084	428.978	300.712	-0.51252	0.0378617											ribosomal protein L17(Rpl17)
Rpl30	7:73381071-73383965	273.063	189.638	-0.525987	0.0283154											ribosomal protein L30(Rpl30)
Rpl38-ps1	8:62894527-62894836	0	3.16898	inf	0.0059371											ribosomal protein L38, pseudogene 1(Rpl38-ps1)
RT1-A1	20:7473618-7478550	15.8381	33.8356	1.09514	0.0059371											RT1 class Ia, locus A1(RT1-A1)
RT1-A2	20:7433436-7436984	25.2928	5.34149	-2.24341	0.0059371											RT1 class Ia, locus A2(RT1-A2)
RT1-Ba	20:6146270-6150864	9.74873	5.48419	-0.829936	0.0472428									RT1-Ba		RT1 class II, locus Ba(RT1-Ba)
RT1-Bb	20:6123271-6128913	6.56298	1.68522	-1.96141	0.0059371									RT1-Bb		RT1 class II, locus Bb(RT1-Bb)
RT1-CE13	AABR06110665,1:0-613	11.2643	3.53471	-1.6721	0.0152317											RT1 class I, locus CE13(RT1-CE13)
RT1-Da	20:6186185-6216870	27.0242	17.204	-0.651508	0.0283154											RT1 class II, locus Da(RT1-Da)
RT1-Db1	20:6167758-6177328	11.3011	6.64976	-0.765094	0.0059371									RT1-Db1		RT1 class II, locus Db1(RT1-Db1)
RT1-M3-1	20:3856747-3860887	5.89987	11.8217	1.00269	0.0059371											RT1 class Ib, locus M3, gene 1(RT1-M3-1)
RT1-N2	20:5244740-5250054	1.56932	4.09215	1.38272	0.0059371											RT1 class Ib, locus N2(RT1-N2)
RT1-S3	20:5274208-5278991	24.5528	6.39774	-1.94025	0.0059371											RT1 class Ib, locus S3(RT1-S3)
Rufy1	10:35653746-35698367	14.4584	9.35485	-0.628121	0.0059371											RUN and FYVE domain containing 1(Rufy1)
S100a9	2:209531409-209534182	1.63024	5.96087	1.87044	0.0378617											S100 calcium binding protein A9(S100a9)
Sc5d	8:44998825-45010434	64.3225	150.433	1.22573	0.0059371											sterol-C5-desaturase(Sc5d)
Selplg	12:50359788-50361080	25.8282	15.1738	-0.767364	0.0059371											selectin P ligand(Selplg)
Sgsh	10:108075297-108085523	2.49122	4.90042	0.976056	0.0198973	Sgsh										N-sulfoglucosamine sulfohydrolase(Sgsh)
Siglec5	1:99630690-99647749	0.757356	2.39785	1.6627	0.0059371											sialic acid binding Ig-like lectin 5(Siglec5)
Slc13a3	3:168266584-168329647	37.1013	23.5719	-0.654399	0.0059371											solute carrier family 13 member 3(Slc13a3)
Slc22a2	1:51394013-51435104	1.74653	6.99151	2.00111	0.0059371											solute carrier family 22 member 2(Slc22a2)
Slc25a48	17:10741364-10782545	1.89357	0.73737	-1.36065	0.0059371											solute carrier family 25, member 48(Slc25a48)
Slc6a3	1:33745059-33788878	6.85878	2.65181	-1.37097	0.0059371	Slc6a3	Slc6a3	Slc6a3	Slc6a3	Slc6a3	Slc6a3	Slc6a3	Slc6a3	Slc6a3		solute carrier family 6 member 3(Slc6a3)
Slc7a15	6:43511029-43521748	2.80977	0.389931	-2.84916	0.0059371											solute carrier family 7 (cationic amino acid transporter, y+ system), member 15(Slc7a15)
Slfn13	10:69956874-69973710	0.775901	1.56866	1.01559	0.0324113											schlafen family member 13(Slfn13)
Sncg	16:9049949-9054488	64.1108	35.3543	-0.858684	0.0059371									Sncg		synuclein, gamma(Sncg)
Snx14	8:95518744-95583948	21.1233	11.9362	-0.823485	0.0059371	Snx14		Snx14	Snx14	Snx14						sorting nexin 14(Snx14)
Spg7	19:66581887-66618933	17.8011	26.1765	0.556307	0.0283154	Spg7					Spg7					SPG7 matrix AAA peptidase subunit, paraplegin(Spg7)
Sqrdl	3:121433074-121477304	11.3037	6.71707	-0.750897	0.0109067
Stra6	8:62701453-62720528	8.73278	14.1874	0.700101	0.0059371									Stra6		signaling receptor and transporter of retinol STRA6(Stra6)
Sult1a1	1:205079584-205083105	23.9891	15.4598	-0.633856	0.0352671											sulfotransferase family 1A member 1(Sult1a1)
Syt15	16:8872727-8883556	1.06936	0.318207	-1.74871	0.0059371											synaptotagmin 15(Syt15)
Tekt4	10:14644897-14650074	2.27265	4.43915	0.965909	0.0152317											tektin 4(Tekt4)
Tgfb2	13:109679865-109792609	6.72959	12.031	0.838172	0.0059371									Tgfb2		transforming growth factor, beta 2(Tgfb2)
Thoc3	17:12803772-12812964	19.3772	28.8181	0.572617	0.0152317											THO complex 3(Thoc3)
Tm4sf19	11:74692457-74703220	13.9609	4.76142	-1.55193	0.0059371											transmembrane 4 L six family member 19(Tm4sf19)
Tmem119	12:50380453-50387588	10.5618	3.52705	-1.58232	0.0059371											transmembrane protein 119(Tmem119)
Tnnt1	1:75652122-75662339	17.9693	0.876469	-4.35769	0.0059371											troponin T1, slow skeletal type(Tnnt1)
Tnnt2	13:57711368-57729182	13.4995	6.97758	-0.952107	0.0059371											troponin T2, cardiac type(Tnnt2)
Tshb	2:224590937-224649147	49.5333	198.623	2.00356	0.0152317											thyroid stimulating hormone subunit beta(Tshb)
Tstd3	5:40549080-40558549	30.5779	20.4862	-0.577833	0.0109067											thiosulfate sulfurtransferase like domain containing 3(Tstd3)
Vipr2	6:152871203-152945276	1.68031	2.91937	0.796931	0.0437741	Vipr2					Vipr2					vasoactive intestinal peptide receptor 2(Vipr2)
Vtn	10:65872579-65875660	33.1869	22.369	-0.569115	0.0378617											vitronectin(Vtn)
Wisp2	3:166397531-166408879	4.4605	2.3714	-0.911468	0.040674
Zfp385d	15:10266308-11313905	6.32236	3.75773	-0.750601	0.0378617											zinc finger protein 385D(Zfp385d)
Zfp488	16:8588085-8625063	5.39992	2.2683	-1.25133	0.0059371										Zfp488	zinc finger protein 488(Zfp488)
Zfp958	12:7595020-7601584	5.10657	3.18046	-0.683119	0.0352671											zinc finger protein 958(Zfp958)

## Sheet: Table S3_lncRNAs-DEGs_corr
Supplementary Table S3. Pearson’s coefficients of correlation between lncRNAs’ and DEGs’ expression
		p<0.05
		p<0.01
		p<0.001
gene	Bc1	Gas5	LOC100363521	LOC100909539	LOC100909675	LOC100910237	LOC100910558	LOC100910802	LOC100910973	LOC100911177	LOC680254	LOC686120	Prrc2c	RGD1559747	RGD1562890	RGD1564482	Rmrp	Snhg4	Tmem80	Tnxa-ps1	Vof16	Ybx1-ps3
Abca1	0.0182659	-0.60239	-0.256594	-0.363492	0.0803224	0.588839	0.00715026	0.288951	-0.762743	0.537078	0.410645	0.100787	0.575735	0.238694	-0.690007	-0.214092	-0.32776	-0.975234	0.338363	0.937672	-0.141451	-0.525282
Abca8a	-0.349004	0.614995	0.520795	0.251018	-0.256016	-0.844191	-0.0897967	-0.326247	0.466014	-0.0843812	-0.0179515	-0.174323	-0.119903	-0.545701	0.703039	0.17808	-0.162378	0.762992	-0.454788	-0.913288	0.265336	0.0467887
Abcg2	0.233037	-0.518271	-0.577917	-0.479308	0.442178	0.858964	0.165731	0.341267	-0.581045	0.0545218	0.00407275	0.0864514	0.157267	0.62044	-0.829321	-0.12981	0.0724884	-0.792158	0.233431	0.9094	-0.341982	-0.159971
Abcg3l3	0.328672	-0.604435	-0.583495	-0.356065	0.305764	0.797626	0.229879	0.449834	-0.484931	0.0688775	0.0731461	0.0757827	0.10959	0.632256	-0.746653	-0.279423	0.0881789	-0.782942	0.326769	0.908302	-0.253598	-0.12823
Acad9	0.323922	-0.566318	-0.754161	-0.383933	0.451894	0.846206	0.238707	0.443014	-0.371585	-0.211018	-0.099104	-0.0317021	-0.0933984	0.740887	-0.792952	-0.202132	0.248059	-0.627886	0.249001	0.770553	-0.247324	0.0836242
Acer2	0.3249	-0.536231	-0.353063	-0.0340053	0.191462	0.8921	-0.258755	-0.0287818	-0.385861	0.0529598	-0.166808	0.364475	0.108788	0.307972	-0.567069	0.138309	0.339274	-0.610969	0.650688	0.803102	-0.294724	0.172361
Ahsp	0.445245	-0.473198	-0.56068	-0.344499	0.415132	0.886811	0.230709	0.34816	-0.389046	-0.0549758	-0.139291	0.2058	-0.031059	0.695465	-0.701683	-0.162773	0.275184	-0.663034	0.313143	0.887158	-0.406419	0.0135828
Alas2	0.112987	-0.903168	-0.682416	-0.136333	-0.0534796	0.476725	0.163214	0.649305	-0.408378	0.105894	0.442113	-0.297614	0.185802	0.437554	-0.664197	-0.533507	-0.14405	-0.77574	0.439842	0.686681	0.256405	-0.14027
Aldh1a2	-0.171252	0.641933	0.641305	0.305947	-0.350252	-0.876408	0.0529533	-0.242597	0.514109	0.047184	0.0256571	-0.0317733	-0.116839	-0.507208	0.814701	0.0311657	-0.16552	0.726425	-0.413465	-0.808248	0.18903	-0.0399018
Anxa8	-0.600585	0.567299	0.59313	-0.146621	-0.142196	-0.76176	-0.0639444	-0.281732	-0.0615686	0.351809	0.28895	-0.185101	0.368816	-0.577507	0.39254	0.164457	-0.609679	0.299512	-0.615327	-0.567254	0.148224	-0.515135
Aox2	0.356433	-0.628738	-0.600097	-0.313611	0.27524	0.785843	0.239475	0.473967	-0.442232	0.0439399	0.0735296	0.0652189	0.0745798	0.64016	-0.723602	-0.309975	0.1139	-0.76189	0.355845	0.891798	-0.223947	-0.0900194
Bphl	0.431276	-0.755714	-0.51954	-0.0556757	-0.0400736	0.581155	0.271491	0.597417	-0.285306	0.140075	0.255791	0.0310764	0.0674371	0.530299	-0.516362	-0.534591	0.0624109	-0.721118	0.517033	0.817942	-0.00574785	-0.0796275
Capg	0.518254	-0.631605	-0.353492	0.0372332	0.00600895	0.74154	0.0552605	0.298301	-0.274048	0.154562	0.0293221	0.323776	0.0617056	0.430869	-0.450969	-0.256589	0.255182	-0.6631	0.659911	0.870423	-0.206089	0.0517639
Cbr4	0.317866	-0.623547	-0.771443	-0.232963	0.376767	0.84742	0.0959256	0.361861	-0.282394	-0.293551	-0.14888	-0.0374904	-0.153567	0.660887	-0.739446	-0.131974	0.346632	-0.544397	0.380696	0.683229	-0.157622	0.24952
Ccndbp1	-0.298161	0.490567	0.53663	0.294086	-0.425527	-0.953319	0.05301	-0.121769	0.456081	0.0711519	0.201239	-0.225696	-0.0437574	-0.532327	0.743527	-0.0791184	-0.306789	0.648789	-0.411817	-0.835467	0.375586	-0.105068
Cd48	-0.376911	0.63004	0.561331	0.111984	-0.237919	-0.877058	0.0364828	-0.228378	0.338036	0.0711245	0.110839	-0.184662	0.00813717	-0.509666	0.649458	0.0750496	-0.329785	0.62996	-0.561618	-0.806251	0.2205	-0.179142
Cd74	0.243008	0.232703	0.495883	0.821313	-0.705187	-0.73756	-0.00441323	-0.0815421	0.825635	-0.0689988	0.00559038	0.0901222	-0.368195	-0.435266	0.956871	-0.213695	0.190524	0.73112	0.185023	-0.690877	0.386213	0.372578
Cga	0.311844	-0.807031	-0.634452	-0.127177	0.0458168	0.64313	0.186612	0.566519	-0.359891	0.0627718	0.241085	-0.0717855	0.0855006	0.535379	-0.64332	-0.448777	0.0519216	-0.74856	0.494963	0.797579	0.0348771	-0.0442313
Chi3l1	-0.380589	0.633557	0.627208	0.149067	-0.276502	-0.871873	-0.0265778	-0.289111	0.317835	0.132458	0.117529	-0.124562	0.0570506	-0.572346	0.675592	0.115018	-0.336843	0.613206	-0.51005	-0.785439	0.208254	-0.193731
Chrnb3	-0.447354	0.307915	0.539024	0.275552	-0.548025	-0.978321	-0.0349634	-0.0720593	0.261916	0.283596	0.447977	-0.307999	0.198208	-0.644032	0.644016	-0.147078	-0.529949	0.431028	-0.325394	-0.726611	0.512781	-0.295601
Col23a1	0.475426	-0.431125	-0.649802	-0.305053	0.490719	0.917856	0.208058	0.3061	-0.260916	-0.266754	-0.296812	0.171497	-0.204753	0.74807	-0.684565	-0.0856182	0.436896	-0.510849	0.298687	0.767557	-0.406761	0.2146
Cpz	-0.268792	0.478459	0.610033	0.513958	-0.49064	-0.853976	-0.245077	-0.384315	0.54102	0.00485586	0.0339684	-0.0687974	-0.0914935	-0.688566	0.826545	0.159036	-0.102178	0.752573	-0.169847	-0.888871	0.370589	0.142205
Cst3	-0.312103	0.583744	0.699834	0.328458	-0.415075	-0.883391	-0.124364	-0.348978	0.398894	0.162959	0.111433	-0.037707	0.0427836	-0.662959	0.78229	0.124001	-0.265697	0.648634	-0.339734	-0.796298	0.255378	-0.103185
Ctdspl2	0.32301	-0.436538	-0.702653	-0.251484	0.518436	0.922226	-0.0087325	0.145555	-0.237232	-0.404364	-0.379114	0.0864017	-0.234857	0.634923	-0.704947	0.108198	0.497499	-0.402715	0.328156	0.608274	-0.314584	0.375617
Ctxn3	-0.0958186	0.72363	0.433188	0.220999	-0.105345	-0.742273	0.126996	-0.237576	0.637269	-0.292396	-0.239777	-0.0877018	-0.387489	-0.29471	0.731345	0.121933	0.0739306	0.886268	-0.524585	-0.894635	0.0898622	0.204782
Cybrd1	0.756371	0.334608	-0.25492	-0.15814	0.403999	0.159939	0.852052	0.44989	0.514096	-0.547196	-0.514466	0.161232	-0.773434	0.804697	0.116948	-0.371745	0.557704	0.338703	-0.341824	0.0470995	-0.472525	0.309633
Cyp11b2	-0.0293524	-0.367681	-0.199015	-0.270869	0.33077	0.859023	-0.46495	-0.285041	-0.677608	0.229004	-0.115477	0.345264	0.407193	0.093941	-0.681038	0.427145	0.089288	-0.691454	0.444924	0.770514	-0.368267	-0.0784671
Cyp26b1	-0.135169	0.464456	0.541293	0.529965	-0.505125	-0.892229	-0.0528807	-0.213859	0.656142	-0.0680484	0.0365971	-0.106973	-0.221409	-0.551094	0.869963	-0.0155426	-0.0541106	0.794742	-0.204633	-0.89413	0.382478	0.174179
Cyp2j10	-0.394382	0.441255	0.501095	0.406054	-0.429362	-0.881253	-0.218723	-0.317736	0.475041	-0.0388276	0.0973432	-0.231133	-0.0643134	-0.657957	0.724165	0.137018	-0.193905	0.721433	-0.27382	-0.92882	0.443525	0.0926981
Cyp4x1	-0.318127	0.719285	0.536227	0.169847	-0.130628	-0.765949	-0.0751654	-0.392708	0.447377	-0.123441	-0.134627	-0.0972209	-0.151953	-0.492377	0.673349	0.270393	-0.0997596	0.78501	-0.521923	-0.885148	0.127619	0.0588005
Ddx56	0.356072	-0.411487	-0.817731	-0.525661	0.557511	0.688795	0.551462	0.637687	-0.25213	-0.342267	-0.110284	-0.178641	-0.250307	0.912869	-0.743105	-0.369588	0.210981	-0.49024	-0.0541847	0.634297	-0.26464	0.0314785
Dnaaf3	0.0276843	0.610807	0.453203	0.310215	-0.282946	-0.835506	0.287153	-0.0333743	0.689105	-0.173328	-0.0707278	-0.0956917	-0.373413	-0.255795	0.811154	-0.143107	0.000620447	0.811807	-0.449113	-0.81941	0.17657	0.113555
Dynlrb2	-0.441198	0.64302	0.700311	0.140715	-0.273482	-0.823251	-0.153715	-0.410275	0.22376	0.219981	0.116695	-0.0517488	0.164466	-0.663477	0.648373	0.230071	-0.367224	0.556251	-0.463056	-0.736902	0.168074	-0.236216
Eif3c	-0.437999	0.600166	0.590306	0.0822438	-0.259308	-0.879098	-0.00169055	-0.240535	0.249881	0.16392	0.183714	-0.187948	0.111396	-0.558378	0.613357	0.0813141	-0.415575	0.550963	-0.552262	-0.760127	0.234326	-0.26778
Ephx2	0.401902	-0.595752	-0.595328	-0.264654	0.309021	0.851888	0.169987	0.383098	-0.391442	-0.0297811	-0.0444618	0.136271	0.00717558	0.63742	-0.703767	-0.212607	0.23343	-0.698978	0.408081	0.874057	-0.275605	0.0269497
Eral1	-0.0792326	0.69718	0.231961	0.112048	0.0539855	-0.644704	0.21515	-0.147611	0.649495	-0.480219	-0.327481	-0.194224	-0.514049	-0.119189	0.599787	0.108793	0.156518	0.900327	-0.605251	-0.895388	0.0674318	0.295433
F2r	0.194911	-0.513983	-0.554281	-0.441759	0.449078	0.904624	0.0341026	0.223346	-0.596132	0.0418127	-0.0505089	0.12819	0.175343	0.550909	-0.83449	-0.00862661	0.116359	-0.774818	0.293659	0.893603	-0.351147	-0.0989603
Fam111a	0.299423	-0.603466	-0.520615	-0.273529	0.2897	0.871018	0.0276582	0.26708	-0.503209	0.0785429	-0.00445769	0.175262	0.14571	0.517335	-0.734422	-0.105497	0.160967	-0.76735	0.450267	0.907203	-0.27728	-0.0406666
Fam129c	0.261624	-0.626205	-0.713411	-0.36153	0.388152	0.844821	0.149881	0.406019	-0.449565	-0.10867	-0.0195169	-0.0229985	0.0184541	0.653933	-0.811711	-0.182419	0.174687	-0.705616	0.316587	0.811837	-0.204813	0.0225989
Fhad1	0.246657	-0.61022	-0.455555	-0.349816	0.226519	0.759703	0.137414	0.376662	-0.594091	0.251898	0.177898	0.128183	0.282196	0.496105	-0.731645	-0.243643	-0.0387889	-0.871757	0.364758	0.957355	-0.242822	-0.264858
Fhit	0.244714	-0.622464	-0.868313	-0.536643	0.430529	0.870191	0.379923	0.656844	-0.490213	-0.192223	0.157518	-0.379832	0.0587334	0.739746	-0.86502	-0.387231	0.166465	-0.724972	0.316813	0.83663	-0.24699	-0.116068
Fkbp9	-0.449811	0.392612	0.664131	0.151775	-0.479253	-0.906731	-0.0314679	-0.143357	0.103455	0.459077	0.457855	-0.162613	0.347695	-0.658342	0.594855	-0.0832115	-0.611525	0.30452	-0.371391	-0.572216	0.344172	-0.475372
Fmod	-0.399034	0.427853	0.550356	0.219202	-0.449832	-0.964995	0.0349613	-0.0923626	0.30864	0.211885	0.341182	-0.268379	0.116702	-0.578095	0.664875	-0.109923	-0.465087	0.508038	-0.424036	-0.756695	0.411158	-0.266798
Fn1	-0.405187	0.61693	0.589583	0.105327	-0.257478	-0.879263	0.00915601	-0.243561	0.292841	0.129454	0.148941	-0.174139	0.0672348	-0.544686	0.639231	0.0823993	-0.373673	0.588709	-0.547914	-0.779714	0.224828	-0.226624
Foxg1	-0.431161	0.395427	0.22564	0.289102	-0.0312798	-0.355994	-0.57417	-0.640715	0.340521	-0.374742	-0.329883	-0.130314	-0.182219	-0.537844	0.371177	0.628667	0.173976	0.694809	-0.129266	-0.810521	0.220912	0.462136
Gal3st4	-0.169496	-0.72053	-0.522052	-0.346633	0.203659	0.706882	-0.247061	0.168389	-0.748368	0.226636	0.272033	-0.107146	0.463088	0.221691	-0.856417	0.010063	-0.186607	-0.87879	0.394262	0.77231	0.005631	-0.231272
Galc	-0.276828	0.474752	0.466355	0.277136	-0.399304	-0.953791	0.115085	-0.056004	0.491002	0.00319686	0.190661	-0.27964	-0.105184	-0.466152	0.725099	-0.12742	-0.283603	0.669122	-0.442132	-0.853774	0.393405	-0.0727274
Golm1	0.181986	-0.606563	-0.326884	-0.257464	0.15313	0.776399	-0.076579	0.188021	-0.642495	0.349971	0.170597	0.232939	0.39067	0.318478	-0.688324	-0.0888059	-0.0421631	-0.882895	0.487434	0.958013	-0.24147	-0.253322
Grhl3	0.216709	-0.609613	-0.411743	-0.273425	0.219009	0.827509	-0.0493421	0.209604	-0.601415	0.239645	0.097121	0.207453	0.300791	0.396151	-0.723011	-0.0798899	0.0380254	-0.845269	0.47385	0.943117	-0.25848	-0.167904
Grifin	-0.298715	0.62127	0.515237	0.254184	-0.262747	-0.858995	-0.0216094	-0.274237	0.500535	-0.0930043	-0.016034	-0.171569	-0.155067	-0.503715	0.724907	0.120244	-0.151148	0.773638	-0.469098	-0.907383	0.256868	0.0444031
Grm2	-0.201553	0.665939	0.568296	0.255341	-0.268122	-0.856767	0.0628569	-0.243113	0.527822	-0.054042	-0.0315112	-0.0908043	-0.175326	-0.46035	0.77121	0.0684233	-0.130736	0.770983	-0.477246	-0.857243	0.184195	0.0123974
Gstm2	-0.108106	0.716911	0.786161	0.0959888	-0.249751	-0.739156	0.151027	-0.247591	0.262417	0.333192	0.0792241	0.18594	0.101986	-0.447463	0.707361	0.0262834	-0.297843	0.470421	-0.471096	-0.494484	-0.0766746	-0.348595
Gstm4	-0.205784	0.71091	0.614102	0.237164	-0.237552	-0.824924	0.0247414	-0.310525	0.498589	-0.0293074	-0.069198	-0.0308967	-0.149416	-0.482737	0.768934	0.13569	-0.120102	0.766311	-0.480091	-0.836294	0.124724	0.00078639
Gstt3	0.11705	-0.706948	-0.399002	-0.283429	0.0671959	0.641913	0.0447116	0.380511	-0.65497	0.391153	0.361998	0.0504013	0.430989	0.339924	-0.703988	-0.287665	-0.199371	-0.936197	0.426312	0.927008	-0.0816089	-0.364584
Hba1	0.295418	-0.869233	-0.565074	0.0458612	-0.104464	0.597673	0.0350949	0.481274	-0.307351	0.100482	0.270405	-0.0398506	0.112079	0.390464	-0.550577	-0.409756	0.0739261	-0.712849	0.651232	0.743667	0.135605	0.0310643
Hba2	0.284246	-0.848705	-0.454723	0.0388444	-0.161113	0.558232	0.03638	0.466804	-0.369254	0.248395	0.348341	0.021363	0.221227	0.327185	-0.517525	-0.430844	-0.0186714	-0.776898	0.654104	0.798938	0.11231	-0.0947323
Hbb	0.126825	-0.913449	-0.326071	0.223271	-0.501553	0.156723	0.0436937	0.575803	-0.267359	0.396574	0.661802	-0.183	0.323369	0.086699	-0.290173	-0.64192	-0.274045	-0.696736	0.644372	0.563621	0.455297	-0.21882
Hbb-b1	0.291331	-0.854959	-0.799779	-0.02489	0.0139613	0.53202	0.218647	0.656989	-0.154364	-0.194809	0.20268	-0.282803	-0.125911	0.576208	-0.585928	-0.51438	0.147589	-0.552381	0.468005	0.563228	0.224824	0.172699
Hyal1	0.234753	-0.524813	-0.56313	-0.497123	0.409974	0.807347	0.233206	0.407536	-0.590975	0.105822	0.072839	0.0619794	0.18512	0.629711	-0.815839	-0.209177	0.00791143	-0.819644	0.200867	0.921828	-0.32159	-0.233079
Idnk	0.404625	-0.476724	-0.470679	-0.297245	0.371253	0.913817	0.0901274	0.224435	-0.445542	0.0332741	-0.135347	0.288625	0.06173	0.58146	-0.688109	-0.0612703	0.261664	-0.697801	0.399099	0.916932	-0.420077	-0.00111579
Ifi27	0.450754	-0.468171	-0.283005	-0.169884	0.207922	0.847245	0.031855	0.161795	-0.43601	0.211772	-0.0646037	0.425491	0.157608	0.445499	-0.553486	-0.0785127	0.218461	-0.720607	0.51265	0.953628	-0.418266	-0.0690843
Ifit1	0.352033	-0.590385	-0.588353	-0.298624	0.332967	0.86799	0.129034	0.346107	-0.443483	-0.00771266	-0.0387403	0.133746	0.0527608	0.612174	-0.737725	-0.166545	0.204389	-0.725113	0.395666	0.88449	-0.285302	-0.0012926
Ifnlr1	0.0299527	-0.67883	-0.630289	-0.443818	0.321445	0.766008	0.0367319	0.36422	-0.667476	0.118756	0.195351	-0.0965301	0.294746	0.482936	-0.883757	-0.155512	-0.0928491	-0.866932	0.287064	0.849507	-0.115729	-0.218168
Ift140	0.398999	-0.449537	-0.636994	-0.486128	0.46135	0.770627	0.445794	0.539977	-0.399964	-0.0699534	-0.0334237	0.038457	-0.0434577	0.801528	-0.737227	-0.331183	0.141704	-0.672532	0.108425	0.845718	-0.359686	-0.118319
Igf2	-0.0479539	0.618615	0.444613	0.361029	-0.268134	-0.813898	0.129991	-0.164849	0.707451	-0.250297	-0.145216	-0.10706	-0.391871	-0.337768	0.81116	0.00301228	0.0619393	0.882449	-0.406058	-0.905941	0.209503	0.227342
Igfbp2	0.202187	0.540689	0.111789	0.363471	-0.0451399	-0.520373	0.225166	-0.0732167	0.876312	-0.655762	-0.456984	-0.107037	-0.75695	-0.00059709	0.672381	0.0155927	0.451952	0.974706	-0.328044	-0.856653	0.101571	0.604124
Il13ra2	0.375206	-0.312179	-0.373568	-0.517935	0.446491	0.784746	0.343658	0.348469	-0.534769	0.177946	-0.0263517	0.265188	0.154229	0.650658	-0.68151	-0.191685	0.0546647	-0.750792	0.115609	0.951787	-0.523259	-0.29547
Itpripl1	0.180957	-0.470599	-0.216386	-0.403833	0.171818	0.638763	0.145878	0.301945	-0.690061	0.492501	0.279132	0.228547	0.465543	0.360146	-0.640919	-0.226911	-0.217357	-0.916406	0.270621	0.980586	-0.313639	-0.501993
Jph2	-0.190294	-0.554707	-0.237861	-0.433886	0.166018	0.620354	-0.204162	0.0934362	-0.882772	0.531616	0.37172	0.0669736	0.680442	0.107338	-0.771672	0.0185721	-0.375495	-0.972131	0.296741	0.872837	-0.140797	-0.528336
Lcat	-0.159859	0.701883	0.665502	0.298407	-0.293879	-0.826026	0.00603236	-0.32812	0.519038	0.0138079	-0.0643478	0.0304852	-0.140198	-0.512478	0.816026	0.126492	-0.102219	0.762281	-0.415909	-0.812921	0.118489	0.0071637
Leprel2	0.594364	-0.0822981	-0.603916	-0.464133	0.687929	0.784662	0.545118	0.385428	-0.072871	-0.439134	-0.477005	0.174959	-0.441497	0.938463	-0.549588	-0.143539	0.510521	-0.258278	-0.0775917	0.602439	-0.596871	0.208766
Leprel4	0.303807	-0.73212	-0.60724	-0.100828	0.160345	0.810124	-0.032901	0.31213	-0.370174	-0.0303097	0.0218059	0.0698534	0.0501041	0.479216	-0.674576	-0.164279	0.227102	-0.684262	0.576068	0.792382	-0.0916032	0.12369
LOC100134871	0.42631	-0.508471	-0.780869	-0.277278	0.466305	0.850506	0.237977	0.403498	-0.189197	-0.389699	-0.258458	-0.0014338	-0.28577	0.779069	-0.697726	-0.160753	0.43595	-0.451941	0.276741	0.656788	-0.26032	0.293154
LOC100361025	0.302553	-0.703273	-0.548878	-0.184483	0.172281	0.802259	0.0367117	0.34781	-0.457087	0.0907657	0.0888705	0.106319	0.142042	0.491864	-0.696653	-0.210407	0.12998	-0.772647	0.519282	0.878792	-0.151416	-0.0266382
LOC100361993	0.658521	-0.460795	-0.492387	-0.0981894	0.263544	0.82641	0.26511	0.359176	-0.135941	-0.129445	-0.224132	0.315706	-0.213245	0.691198	-0.482123	-0.240694	0.459451	-0.497862	0.457333	0.809022	-0.380945	0.203756
LOC100365779	-0.392776	0.67507	0.626233	0.256517	-0.193408	-0.701798	-0.321	-0.58258	0.366411	-0.0301224	-0.139089	-0.000384799	-0.0288205	-0.661417	0.668313	0.438695	-0.0962966	0.734492	-0.362373	-0.850128	0.136639	0.0825685
LOC100910427	0.429456	-0.537451	-0.576569	-0.104981	0.322303	0.914019	-0.0357412	0.16598	-0.248341	-0.204256	-0.263209	0.223527	-0.133464	0.555036	-0.61841	0.00775988	0.462165	-0.511214	0.525821	0.739991	-0.292157	0.305299
LOC100912353	0.344684	-0.502619	-0.684808	-0.415772	0.488969	0.886099	0.225124	0.379404	-0.409905	-0.159845	-0.138992	0.0614084	-0.0585627	0.730698	-0.78992	-0.14404	0.255314	-0.646788	0.238268	0.820446	-0.34178	0.045369
LOC102547044	-0.267206	0.660348	0.481569	0.243947	-0.192092	-0.804968	-0.0280171	-0.310463	0.536803	-0.182557	-0.115851	-0.149809	-0.229351	-0.459785	0.712955	0.178985	-0.0626466	0.825806	-0.481992	-0.925866	0.205412	0.126761
LOC102547296	0.443667	-0.333264	-0.694227	-0.441201	0.616922	0.896189	0.319127	0.348839	-0.267419	-0.336688	-0.335573	0.106031	-0.249949	0.834	-0.724539	-0.0893032	0.413998	-0.469943	0.120308	0.723494	-0.461307	0.174941
LOC102547643	-0.0145156	-0.811373	-0.485627	-0.249919	0.015687	0.588672	-0.0432612	0.395919	-0.666055	0.346305	0.440204	-0.10551	0.455113	0.275505	-0.7441	-0.287603	-0.255386	-0.932902	0.452626	0.838892	0.0836085	-0.327862
LOC102548162	-0.519201	0.488538	0.340262	0.209894	-0.17392	-0.740415	-0.271052	-0.388969	0.375741	-0.208781	-0.0384634	-0.323217	-0.099986	-0.567124	0.52562	0.31417	-0.148431	0.7252	-0.410908	-0.948483	0.366158	0.15107
LOC102548347	-0.412909	0.608108	0.481261	0.15416	-0.209127	-0.852099	-0.046579	-0.277627	0.393512	-0.0640263	0.0351398	-0.242911	-0.0718475	-0.516947	0.633023	0.152122	-0.244181	0.709037	-0.534165	-0.894508	0.272172	-0.0368624
LOC102550180	-0.332457	0.672798	0.550656	0.212045	-0.205097	-0.813496	-0.0812838	-0.36265	0.449197	-0.077907	-0.0640476	-0.122301	-0.11877	-0.530682	0.697977	0.219915	-0.145281	0.765429	-0.487032	-0.890661	0.191424	0.0321395
LOC102553290	0.526558	-0.455332	-0.359693	0.323875	0.0544499	0.74443	-0.261445	-0.0663472	0.0926291	-0.291042	-0.400718	0.367967	-0.300019	0.296328	-0.240117	0.128447	0.685121	-0.178473	0.754261	0.459401	-0.174494	0.621532
LOC102553393	0.523723	-0.47106	-0.537539	0.123771	0.23309	0.83095	-0.101329	0.077023	0.019584	-0.384249	-0.414974	0.258838	-0.34543	0.495051	-0.411803	0.0614213	0.667353	-0.249688	0.607918	0.52923	-0.231312	0.573963
LOC102554070	0.0515069	0.798228	0.21943	0.0735557	0.273689	-0.345206	0.0940241	-0.363896	0.63418	-0.607902	-0.643727	0.0453882	-0.615282	-0.029851	0.514673	0.378091	0.428335	0.925416	-0.529333	-0.777768	-0.207153	0.480939
LOC102555198	-0.630324	0.447516	0.591376	0.166023	-0.353411	-0.841149	-0.307992	-0.395242	0.121935	0.241405	0.268294	-0.230136	0.281067	-0.764492	0.539171	0.233934	-0.484495	0.460176	-0.375169	-0.762211	0.376502	-0.247277
LOC102555246	0.234467	-0.59953	-0.853768	-0.384016	0.4647	0.795917	0.217188	0.468683	-0.333716	-0.324641	-0.0918477	-0.179182	-0.14547	0.73826	-0.817954	-0.1985	0.243479	-0.563639	0.205753	0.652985	-0.137363	0.153064
LOC102555352	0.337615	-0.540584	-0.71757	-0.410446	0.460753	0.851775	0.26102	0.440702	-0.398564	-0.164412	-0.0916639	0.00620406	-0.0640883	0.744597	-0.791725	-0.20641	0.22666	-0.654052	0.23221	0.80746	-0.289402	0.0339648
LOC102556382	0.495119	-0.363898	-0.625652	-0.32309	0.537076	0.932289	0.214252	0.265267	-0.242407	-0.293853	-0.360922	0.211863	-0.235522	0.760494	-0.66832	-0.0396365	0.476171	-0.470223	0.26379	0.753411	-0.466289	0.234866
LOC360479	0.519107	-0.281122	-0.656836	-0.46529	0.600569	0.827507	0.474948	0.448701	-0.223707	-0.302094	-0.3015	0.117396	-0.278336	0.894927	-0.664984	-0.210323	0.381733	-0.457312	0.0448331	0.733065	-0.492231	0.102646
LOC360998	0.777331	-0.40296	-0.534566	-0.00938459	0.233045	0.714883	0.416557	0.46417	0.0935467	-0.29764	-0.29306	0.258936	-0.430872	0.777588	-0.343461	-0.357678	0.572587	-0.306503	0.399793	0.656232	-0.333303	0.343697
LOC688516	0.0153337	-0.893782	-0.538684	-0.0828176	-0.0737748	0.579097	-0.136965	0.37294	-0.539122	0.234093	0.398613	-0.136879	0.353152	0.235036	-0.682506	-0.275767	-0.140471	-0.839099	0.588713	0.746511	0.196588	-0.140594
LOC688584	-0.354461	0.630927	0.588513	0.254286	-0.279753	-0.845681	-0.117666	-0.364472	0.428403	-0.00662928	0.00356809	-0.119955	-0.0589398	-0.590697	0.718814	0.198003	-0.194906	0.730371	-0.43678	-0.878544	0.238728	-0.00568511
LOC689064	0.407199	-0.677284	-0.600773	-0.164346	0.198617	0.801417	0.143096	0.418131	-0.346064	-0.0166581	0.0192118	0.101805	0.00585505	0.592372	-0.6581	-0.273759	0.224796	-0.694056	0.493277	0.84634	-0.172749	0.0585889
LOC690323	0.436869	-0.692768	-0.793361	-0.0381121	0.201107	0.710938	0.187807	0.495749	-0.0673009	-0.367004	-0.104787	-0.0958857	-0.299312	0.673278	-0.577269	-0.316234	0.411897	-0.424309	0.463274	0.572008	-0.00760513	0.36901
LOC691960	0.408772	-0.210109	-0.458787	-0.607996	0.56995	0.752149	0.502237	0.429304	-0.443705	0.016825	-0.115364	0.185205	0.00314994	0.786908	-0.680901	-0.231763	0.11029	-0.635869	-0.0580712	0.859734	-0.564126	-0.245156
Ltbp2	-0.303038	0.636111	0.645616	0.273149	-0.326603	-0.866551	-0.073024	-0.33619	0.430532	0.0663491	0.0399931	-0.0682702	-0.0337623	-0.592909	0.759782	0.141987	-0.218457	0.702941	-0.419477	-0.834496	0.217844	-0.0593743
Lyz2	0.00118139	0.628096	0.543102	0.458028	-0.333771	-0.790489	0.0400393	-0.26064	0.726811	-0.191499	-0.176995	0.0155905	-0.368694	-0.41495	0.879703	0.0620757	0.111591	0.889977	-0.29625	-0.879156	0.17698	0.261073
Mal	-0.125462	0.660053	0.351204	0.235253	-0.11537	-0.752314	0.122312	-0.192224	0.65655	-0.353491	-0.21839	-0.175642	-0.418549	-0.278496	0.702308	0.0925854	0.0768139	0.895425	-0.513309	-0.932262	0.167632	0.250357
Man2b2	-0.2198	0.692543	0.489423	0.195761	-0.168856	-0.81407	0.0740103	-0.248189	0.536065	-0.161112	-0.105211	-0.135819	-0.239098	-0.399274	0.716042	0.114958	-0.081433	0.809336	-0.538265	-0.890181	0.15917	0.0705202
Mcm7	0.43505	-0.537311	-0.467231	-0.300185	0.260219	0.784278	0.264895	0.423045	-0.43529	0.133744	0.043045	0.208182	0.0986364	0.618928	-0.646483	-0.295363	0.125885	-0.758593	0.357878	0.941537	-0.331319	-0.142532
Mcur1	0.115937	-0.660711	-0.468753	-0.265646	0.220293	0.826781	-0.145965	0.172694	-0.625156	0.194353	0.110216	0.123572	0.318479	0.346946	-0.769038	-0.021933	0.023152	-0.838773	0.491414	0.887287	-0.177861	-0.124508
Mfap4	-0.0993963	0.641899	0.769141	0.368889	-0.423763	-0.839013	0.00428834	-0.305484	0.479754	0.189116	0.0404663	0.127437	-0.0367545	-0.568992	0.865598	0.0470662	-0.164329	0.660539	-0.303534	-0.701743	0.121113	-0.0915388
MGC116197	0.423404	-0.536793	-0.873308	-0.417696	0.610789	0.864264	0.526568	0.70463	-0.218618	-0.428794	-0.333239	-0.240641	-0.362865	0.885349	-0.732789	-0.470593	0.430822	-0.419507	0.112754	0.643277	-0.374662	0.245934
Mgmt	0.242109	0.70176	0.271872	0.324495	0.0258527	-0.460889	0.178655	-0.234859	0.835556	-0.578528	-0.567807	0.0880323	-0.712726	-0.0431705	0.714561	0.161558	0.491544	0.987357	-0.355487	-0.801999	-0.0874087	0.561757
Morn1	0.155916	-0.343831	-0.425275	-0.625157	0.526854	0.825795	0.18194	0.246581	-0.697642	0.188092	0.00687327	0.165715	0.283724	0.566677	-0.826659	-0.0402711	-0.0443637	-0.820981	0.073914	0.934971	-0.479737	-0.344503
Mpeg1	-0.319876	0.615522	0.605694	0.310462	-0.323323	-0.852513	-0.128959	-0.367244	0.463904	-0.00310921	0.00146003	-0.095179	-0.0752459	-0.605393	0.756164	0.184496	-0.168438	0.745004	-0.388102	-0.881452	0.252645	0.024257
Mrps35	-0.370118	0.488793	0.345933	0.310613	-0.257849	-0.811287	-0.135749	-0.276275	0.531507	-0.250831	-0.0414824	-0.307864	-0.22387	-0.502628	0.646019	0.165507	-0.0806028	0.804788	-0.386824	-0.982469	0.391817	0.210572
Mx2	-0.25632	0.769907	0.55024	0.139941	-0.0881702	-0.741931	-0.0125522	-0.380703	0.462719	-0.131751	-0.179357	-0.0476955	-0.185785	-0.438281	0.682263	0.260394	-0.06664	0.794734	-0.555613	-0.856098	0.0538838	0.0525289
Myl6	-0.367706	0.318376	0.845993	0.264349	-0.329209	-0.205978	-0.756372	-0.832912	-0.235471	0.63424	0.0721961	0.488672	0.59786	-0.873455	0.364189	0.625327	-0.256764	0.0238629	0.215984	-0.101553	-0.0836537	-0.260611
Ndufa10l1	0.330765	-0.597903	-0.548922	-0.317979	0.301399	0.838362	0.144961	0.36611	-0.490204	0.0757347	0.0296185	0.136495	0.121558	0.587024	-0.737311	-0.201359	0.130041	-0.776421	0.385563	0.917365	-0.278564	-0.087801
Nfkbil1	0.52079	-0.322246	-0.788461	-0.188755	0.525276	0.761479	0.304463	0.357025	0.0920022	-0.662616	-0.48351	-0.010752	-0.574052	0.8317	-0.52479	-0.10728	0.650751	-0.131936	0.171637	0.405113	-0.284606	0.541879
Ngdn	0.346868	-0.219694	-0.589876	-0.667921	0.660311	0.764965	0.513508	0.458567	-0.427258	-0.126799	-0.158824	0.0597793	-0.0715725	0.848508	-0.753663	-0.208571	0.138219	-0.587087	-0.133245	0.783867	-0.52265	-0.172531
Nkiras1	0.119455	-0.786706	-0.66524	-0.31449	0.16202	0.660953	0.141847	0.529766	-0.546031	0.115496	0.300232	-0.164062	0.228052	0.509348	-0.791932	-0.362855	-0.0984861	-0.845465	0.3613	0.818236	0.022336	-0.18903
Opalin	-0.214645	0.597061	0.200413	0.124407	-0.0325827	-0.732908	0.163489	-0.104224	0.595389	-0.427619	-0.178838	-0.331595	-0.420826	-0.202467	0.572046	0.0603267	0.0235107	0.850654	-0.595062	-0.941022	0.225155	0.231516
P2rx4	-0.113981	0.72025	0.731784	0.362245	-0.313684	-0.775493	-0.0747011	-0.422869	0.530989	0.0375933	-0.124236	0.141592	-0.136003	-0.558323	0.853547	0.202422	-0.035642	0.772496	-0.330594	-0.784009	0.0660825	0.0546982
P8	-0.0739886	0.682101	0.429051	0.291859	-0.164329	-0.758506	0.106382	-0.228046	0.680328	-0.302312	-0.227712	-0.0918234	-0.4087	-0.314564	0.765168	0.0976342	0.0975035	0.903557	-0.463509	-0.912616	0.138046	0.249363
Pamr1	0.376762	-0.539241	-0.509972	-0.393748	0.260534	0.672477	0.411282	0.570569	-0.457548	0.156416	0.163172	0.0696382	0.122381	0.66756	-0.666569	-0.43487	-0.00979575	-0.782366	0.216881	0.908588	-0.265406	-0.267113
Paox	0.158331	-0.596054	-0.491111	-0.453324	0.279165	0.726216	0.178825	0.416708	-0.658124	0.259108	0.22893	0.0389888	0.325535	0.512834	-0.791844	-0.258913	-0.130156	-0.900889	0.256533	0.941131	-0.225434	-0.347838
Pcdhb7	0.641506	-0.511948	-0.454667	-0.0259163	0.182556	0.814144	0.187086	0.325122	-0.145243	-0.0740492	-0.180974	0.335059	-0.163808	0.615213	-0.456565	-0.231033	0.442189	-0.521009	0.544812	0.816021	-0.331539	0.206012
PCOLCE2	-0.112247	0.667152	0.599187	0.32691	-0.308618	-0.845003	0.0733696	-0.245735	0.589702	-0.0568324	-0.0654632	-0.0214312	-0.220712	-0.452067	0.829463	0.0486323	-0.0647217	0.797419	-0.414217	-0.841981	0.162017	0.0618223
Peli2	0.0919104	-0.61451	-0.505637	-0.299631	0.307498	0.872989	-0.184781	0.110766	-0.616669	0.104109	0.0173629	0.117697	0.269517	0.365517	-0.801303	0.0717699	0.0850706	-0.787435	0.454826	0.8474	-0.216297	-0.0546232
Pkib	-0.22682	0.568453	0.623089	0.251603	-0.393981	-0.922068	0.108624	-0.14047	0.427845	0.148195	0.173218	-0.107685	-0.0165703	-0.506725	0.764505	-0.0759879	-0.306039	0.617534	-0.438881	-0.754182	0.252318	-0.177816
Pld5	-0.492779	0.442491	0.703033	0.412645	-0.436255	-0.706166	-0.555387	-0.636852	0.229111	0.212074	0.080627	0.0205147	0.215057	-0.881457	0.654456	0.430765	-0.237063	0.543068	-0.0888552	-0.742692	0.306519	-0.0051355
Pnpla1	-0.306143	0.608907	0.551364	0.285977	-0.302183	-0.867016	-0.0602438	-0.300219	0.49034	-0.0513315	0.00472852	-0.147896	-0.121249	-0.547704	0.74354	0.130735	-0.165073	0.760179	-0.430618	-0.899004	0.268904	0.0331082
Prkcd	0.346859	0.161138	-0.417689	-0.623223	0.54019	0.15149	0.938096	0.666116	-0.00510577	-0.265788	-0.0991635	-0.172626	-0.336579	0.836036	-0.303401	-0.496007	0.0206528	-0.106393	-0.609784	0.256983	-0.370391	-0.224794
Psmb8	-0.00076506	0.507805	0.655065	0.590434	-0.541866	-0.844537	-0.0439449	-0.259599	0.680285	0.0125046	-0.0116297	0.0718402	-0.21944	-0.554823	0.943823	-0.0106134	0.0103466	0.780701	-0.123794	-0.80331	0.272053	0.169187
Ptgds	-0.030206	0.664585	0.355696	0.293444	-0.127141	-0.720261	0.139063	-0.192929	0.724249	-0.390054	-0.278152	-0.113248	-0.488159	-0.245503	0.743824	0.0828107	0.1659	0.930981	-0.460044	-0.919362	0.13425	0.322689
Pxmp4	-0.451324	0.426613	0.267809	0.161657	-0.245238	-0.88311	0.022984	-0.0846796	0.423533	-0.174199	0.139018	-0.466929	-0.13387	-0.429842	0.548014	-0.00634825	-0.275229	0.681151	-0.520505	-0.9345	0.459454	0.0145025
Pyroxd2	-0.380528	0.571324	0.476204	0.243475	-0.268064	-0.862646	-0.0799934	-0.282925	0.457087	-0.0950485	0.0242082	-0.238266	-0.113889	-0.538853	0.67804	0.142487	-0.193555	0.747336	-0.460682	-0.9255	0.318679	0.0387807
Rab36	-0.0530953	-0.531123	-0.640121	-0.661864	0.481209	0.713427	0.182432	0.41076	-0.734853	0.105144	0.193806	-0.174627	0.310243	0.561839	-0.942744	-0.159287	-0.197478	-0.855541	0.0209942	0.814791	-0.199055	-0.358983
Rbp4	-0.398128	0.593903	0.619417	0.255131	-0.328097	-0.86813	-0.145925	-0.362122	0.371914	0.0778854	0.081297	-0.1274	0.0245643	-0.64152	0.709459	0.181139	-0.270472	0.670334	-0.413948	-0.849235	0.272468	-0.0768363
Retnlg	0.233516	-0.403889	-0.601832	-0.304021	0.536466	0.962519	-0.128035	0.0175648	-0.37727	-0.270199	-0.355816	0.164683	-0.0795808	0.532226	-0.746476	0.229938	0.418218	-0.489063	0.338254	0.675957	-0.376347	0.269489
Retsat	0.368899	-0.584921	-0.6043	-0.306456	0.342086	0.861444	0.165036	0.373933	-0.425418	-0.0277532	-0.0436591	0.121536	0.0274867	0.639923	-0.735004	-0.191061	0.212088	-0.713579	0.376557	0.878219	-0.287103	0.00382234
RGD1309108	-0.443876	0.462224	0.463782	0.329582	-0.36129	-0.869007	-0.205555	-0.314769	0.435167	-0.0648396	0.0889635	-0.275043	-0.0565357	-0.631898	0.669567	0.16139	-0.218579	0.712906	-0.343551	-0.936434	0.428599	0.0690848
RGD1309730	-0.4429	0.542034	0.530596	0.0212975	-0.261884	-0.897458	0.0984714	-0.114807	0.207987	0.19503	0.274895	-0.262113	0.138355	-0.494485	0.56	-0.035411	-0.493804	0.476976	-0.59345	-0.712619	0.269397	-0.351846
RGD1309821	0.371794	-0.553	-0.596718	-0.363785	0.368671	0.84287	0.235	0.414488	-0.445413	-0.00410407	-0.0232674	0.113517	0.0395576	0.673451	-0.743487	-0.228714	0.172005	-0.730311	0.310616	0.89487	-0.315503	-0.0592851
RGD1559441	-0.347787	0.465	0.0387163	0.0786503	0.00963915	-0.67712	0.0719058	-0.08625	0.514372	-0.50193	-0.138149	-0.486325	-0.391002	-0.198079	0.422838	0.0969778	-0.00927631	0.789453	-0.573184	-0.952793	0.335086	0.270704
RGD1562378	0.288146	-0.760515	-0.567859	-0.145752	0.103529	0.745584	0.0532108	0.407534	-0.437546	0.103792	0.160828	0.0464207	0.14903	0.47594	-0.678148	-0.283107	0.0896226	-0.779182	0.540159	0.854889	-0.0672121	-0.0371833
RGD1562690	0.341158	-0.638689	-0.574776	-0.276911	0.262055	0.818226	0.15009	0.399748	-0.456752	0.0561195	0.0502189	0.105419	0.0983454	0.588292	-0.722645	-0.240493	0.138221	-0.76518	0.415739	0.897967	-0.22816	-0.0583185
RGD1562963	-0.358473	0.478435	0.29052	0.283739	-0.228476	-0.806203	-0.0848701	-0.224678	0.54588	-0.297424	-0.0472609	-0.349541	-0.262996	-0.447677	0.621592	0.13017	-0.070206	0.810737	-0.417905	-0.987984	0.39842	0.223992
RGD1565534	-0.196385	0.674221	0.404298	0.106556	-0.118411	-0.818961	0.219218	-0.110779	0.524681	-0.188401	-0.0667621	-0.211528	-0.269555	-0.283013	0.659769	0.00167772	-0.118584	0.772919	-0.625179	-0.858869	0.157528	0.0165813
RGD1566085	0.219424	-0.71584	-0.625937	-0.274316	0.234891	0.795534	0.0602636	0.388303	-0.507229	0.0539224	0.117512	0.00176621	0.156187	0.52418	-0.775301	-0.215061	0.0738881	-0.793315	0.435401	0.856687	-0.120228	-0.0608705
Rpl17	0.0142059	0.688154	0.273211	0.209582	-0.0178314	-0.65498	0.225323	-0.142	0.726727	-0.473271	-0.344055	-0.128285	-0.55889	-0.12549	0.679908	0.0705476	0.216628	0.932894	-0.527289	-0.890509	0.0673686	0.346086
Rpl30	-0.353291	0.687724	0.653923	0.0379294	-0.19999	-0.826584	0.0538462	-0.267237	0.240977	0.196609	0.115908	-0.069214	0.102168	-0.510603	0.627689	0.103088	-0.376178	0.543066	-0.583247	-0.689889	0.097126	-0.300743
Rpl38-ps1	0.391993	-0.491632	-0.587553	-0.334801	0.434751	0.919542	0.139433	0.284766	-0.405827	-0.0932791	-0.169527	0.187779	-0.0260312	0.660199	-0.734147	-0.0829728	0.298471	-0.652719	0.341521	0.861478	-0.385871	0.0659075
RT1-A1	0.425658	-0.650649	-0.239306	0.0839695	-0.0912855	0.693367	-0.0736722	0.206822	-0.350018	0.299815	0.119377	0.357331	0.208164	0.273648	-0.419647	-0.202636	0.155055	-0.716098	0.722902	0.87735	-0.159623	-0.0316695
RT1-A2	-0.205628	0.57173	0.669935	0.441536	-0.447647	-0.869941	-0.119988	-0.344278	0.535137	0.0547866	0.0257621	-0.0084453	-0.0916722	-0.629139	0.852609	0.109964	-0.126642	0.744736	-0.263207	-0.844007	0.26911	0.0515479
RT1-Ba	0.429456	0.546545	0.500786	0.678456	-0.324892	-0.455519	0.00921894	-0.316086	0.896876	-0.322845	-0.470885	0.35997	-0.607361	-0.241527	0.916823	0.102391	0.545054	0.903008	0.0596897	-0.658019	-0.0348559	0.592269
RT1-Bb	0.0702419	0.472525	0.488171	0.589277	-0.481161	-0.823853	0.0658401	-0.140521	0.795058	-0.183372	-0.0820033	-0.0309153	-0.39802	-0.406618	0.91651	-0.0888787	0.12004	0.860787	-0.158574	-0.862007	0.308456	0.307228
RT1-CE13	0.133287	0.70421	0.55019	0.232513	-0.216451	-0.756738	0.365113	-0.0540753	0.630052	-0.0719644	-0.118208	0.0720552	-0.334103	-0.197561	0.808356	-0.134005	0.0105662	0.7447	-0.479782	-0.677325	-0.010301	0.0139031
RT1-Da	0.239349	0.0897865	0.508236	0.835117	-0.825551	-0.751859	0.019052	0.0240314	0.726024	0.105347	0.191265	0.0774151	-0.228011	-0.460009	0.920337	-0.351686	0.0553933	0.560542	0.274038	-0.56078	0.458028	0.226937
RT1-Db1	0.0996958	0.135384	0.581896	0.834588	-0.830786	-0.788967	-0.130634	-0.117873	0.669592	0.145982	0.196794	0.0713779	-0.138672	-0.600268	0.928357	-0.21279	-0.00112719	0.582283	0.26011	-0.63038	0.482984	0.205614
RT1-M3-1	0.357375	-0.475968	-0.110667	-0.126694	0.0544032	0.724385	-0.038772	0.118342	-0.521847	0.442688	0.106335	0.456727	0.35304	0.266607	-0.47965	-0.100047	0.0373741	-0.797477	0.545882	0.968734	-0.354454	-0.246611
RT1-N2	0.120709	-0.595597	-0.82543	-0.530001	0.483006	0.741897	0.278816	0.530251	-0.48825	-0.178012	0.0559422	-0.243391	0.0143169	0.723157	-0.892381	-0.255409	0.0417071	-0.690141	0.0877092	0.713744	-0.133375	-0.0712375
RT1-S3	-0.348719	0.568773	0.644734	0.292739	-0.39155	-0.900447	-0.097072	-0.307283	0.394123	0.125466	0.130014	-0.111041	0.0300582	-0.636746	0.749623	0.100783	-0.289133	0.651649	-0.384633	-0.823695	0.290315	-0.1068
Rufy1	-0.580469	0.447148	0.560065	0.162067	-0.368899	-0.895487	-0.187295	-0.287152	0.180013	0.213949	0.296502	-0.276506	0.223497	-0.698261	0.568751	0.121395	-0.49212	0.484871	-0.422915	-0.782428	0.400494	-0.257912
S100a9	0.293304	-0.770378	-0.42797	-0.0873275	-0.0511309	0.623046	0.0871156	0.44787	-0.454151	0.291351	0.311408	0.08473	0.262382	0.382045	-0.577636	-0.391605	-0.0406398	-0.832062	0.568565	0.882572	-0.0199667	-0.183529
Sc5d	0.311431	-0.598398	-0.662945	-0.382617	0.373792	0.825955	0.227525	0.448304	-0.459133	-0.0397987	0.0116529	0.0222744	0.0413409	0.677296	-0.785559	-0.243838	0.140747	-0.736549	0.291945	0.861716	-0.248931	-0.0533574
Selplg	-0.0516188	0.674103	0.216594	0.200658	0.0494184	-0.575655	0.0996926	-0.240286	0.698364	-0.553641	-0.420969	-0.144755	-0.56942	-0.148918	0.611875	0.204993	0.274966	0.94945	-0.49826	-0.916206	0.0665243	0.436524
Sgsh	0.195869	-0.628548	-0.604542	-0.152989	0.29796	0.884323	-0.197649	0.109686	-0.40343	-0.130399	-0.132405	0.091431	0.0383576	0.420558	-0.723296	0.0835331	0.300435	-0.604751	0.528479	0.713943	-0.162487	0.217553
Siglec5	0.513241	-0.602364	-0.459553	-0.0988979	0.146577	0.794722	0.153994	0.363457	-0.304309	0.0670671	-0.0165475	0.260636	0.0103222	0.558255	-0.54985	-0.267715	0.264661	-0.673231	0.539724	0.887441	-0.262704	0.0413984
Slc13a3	-0.313172	0.469409	0.626075	0.413863	-0.508039	-0.930602	-0.123095	-0.264956	0.455727	0.124518	0.180136	-0.132401	0.00804234	-0.666585	0.796435	0.0315625	-0.268086	0.656564	-0.269463	-0.838354	0.390939	-0.0475116
Slc22a2	0.374918	-0.658136	-0.592751	-0.2801	0.207607	0.722306	0.292791	0.543875	-0.411914	0.073306	0.139449	0.0350063	0.0748382	0.63891	-0.683349	-0.40109	0.076154	-0.764361	0.361515	0.880877	-0.170427	-0.11902
Slc25a48	-0.426558	0.609141	0.571251	0.282831	-0.238395	-0.746205	-0.315301	-0.523921	0.385073	-0.0543646	-0.0811541	-0.0897787	-0.037324	-0.666073	0.662365	0.381794	-0.125708	0.73634	-0.350724	-0.889815	0.232084	0.0962497
Slc6a3	0.0120911	0.338816	-0.277568	-0.142489	0.179901	-0.509703	0.64366	0.437181	0.54214	-0.611879	-0.115479	-0.548446	-0.60376	0.348347	0.235446	-0.358956	0.0591996	0.609831	-0.692312	-0.653795	0.191934	0.191248
Slc7a15	-0.583927	0.622679	0.618823	-0.00194731	-0.161419	-0.766983	-0.20299	-0.43121	0.0840086	0.210995	0.138002	-0.142819	0.244992	-0.654412	0.496887	0.306329	-0.445827	0.478133	-0.541729	-0.714454	0.167972	-0.299003
Slfn13	0.315566	-0.592893	-0.809086	-0.428722	0.383343	0.657654	0.475288	0.689959	-0.317147	-0.199143	0.0703061	-0.213138	-0.119261	0.817523	-0.752367	-0.461865	0.103544	-0.620131	0.105065	0.703404	-0.120506	-0.0373368
Sncg	-0.234928	0.717368	0.52232	0.159855	-0.152958	-0.809218	0.0748162	-0.265308	0.493859	-0.115344	-0.0943097	-0.111801	-0.196077	-0.409895	0.704874	0.130464	-0.114599	0.780828	-0.561511	-0.862604	0.1257	0.0175637
Snx14	-0.329833	0.62851	0.57966	0.263124	-0.287211	-0.855365	-0.0865557	-0.336613	0.452614	-0.0190566	0.00400147	-0.125052	-0.0828373	-0.570432	0.73159	0.167532	-0.184855	0.741077	-0.439294	-0.882536	0.243298	0.00281604
Spg7	0.218031	-0.764934	-0.509254	-0.163894	0.0750603	0.726418	-0.00291634	0.366116	-0.516379	0.202251	0.224491	0.0563941	0.255574	0.400639	-0.689923	-0.254329	0.00439367	-0.836287	0.544545	0.87929	-0.0571011	-0.123246
Sqrdl	-0.263208	0.756277	0.551221	0.0716742	-0.0994089	-0.786325	0.0935783	-0.27789	0.411651	-0.0538233	-0.0804688	-0.0870044	-0.130109	-0.401405	0.659995	0.152083	-0.170911	0.723471	-0.619539	-0.807408	0.061674	-0.0749684
Stra6	0.468876	-0.535847	-0.5475	-0.26569	0.321063	0.853006	0.221479	0.380725	-0.360851	-0.0186457	-0.0825039	0.203395	-0.0205646	0.66354	-0.660772	-0.222728	0.263941	-0.67589	0.388336	0.890968	-0.342588	0.0194218
Sult1a1	-0.160178	0.737203	0.54716	0.0762656	-0.134653	-0.806583	0.230505	-0.157022	0.44794	-0.0235381	-0.0383506	-0.0717597	-0.161292	-0.322266	0.689058	0.0127151	-0.177536	0.696218	-0.623109	-0.752202	0.0488123	-0.117518
Syt15	-0.121041	0.650663	0.626002	0.307291	-0.338681	-0.868325	0.102601	-0.210119	0.547527	0.0196372	0.00265254	-0.0215481	-0.161511	-0.461677	0.825138	-3.66163e-05	-0.132593	0.742312	-0.421016	-0.801605	0.168877	-0.0200888
Tekt4	0.283351	-0.530548	-0.498274	-0.324164	0.368305	0.913375	-0.0018355	0.191367	-0.52841	0.0595024	-0.0773174	0.21864	0.145381	0.517901	-0.754233	-0.0127705	0.188558	-0.748138	0.406533	0.906938	-0.354884	-0.0341917
Tgfb2	0.309898	-0.748871	-0.656583	-0.164333	0.171609	0.770339	0.0916126	0.43512	-0.379303	-0.025314	0.0869207	-0.00307585	0.0445598	0.552392	-0.70111	-0.278502	0.165067	-0.715871	0.500267	0.806788	-0.0702002	0.0533886
Thoc3	0.135774	-0.746792	-0.56964	-0.324697	0.147926	0.669976	0.130112	0.484715	-0.594002	0.218989	0.31353	-0.0718282	0.299234	0.471423	-0.770169	-0.341124	-0.131518	-0.889258	0.371698	0.879672	-0.0432761	-0.265307
Tm4sf19	-0.386254	0.710301	0.661823	0.0419058	-0.173148	-0.802428	-0.0176254	-0.34195	0.234237	0.170581	0.0691465	-0.0547237	0.102453	-0.544334	0.620197	0.187058	-0.347851	0.56835	-0.575275	-0.715117	0.0836012	-0.261382
Tmem119	-0.0898967	0.715382	0.444751	0.269427	-0.125334	-0.728668	0.0710303	-0.282288	0.658259	-0.306196	-0.266524	-0.0631779	-0.398625	-0.325938	0.750523	0.160533	0.111986	0.907686	-0.474514	-0.908603	0.0978052	0.254539
Tnnt1	-0.369804	0.653074	0.568899	0.187922	-0.230331	-0.840734	-0.0733733	-0.339319	0.398963	-0.0102184	0.00620635	-0.142098	-0.0527655	-0.553845	0.683773	0.18889	-0.221023	0.714224	-0.49926	-0.866726	0.213251	-0.0452363
Tnnt2	-0.536644	0.361991	0.643352	0.128987	-0.468016	-0.894474	-0.107391	-0.181998	0.0431266	0.468246	0.482119	-0.204697	0.402625	-0.702666	0.542853	-0.0296849	-0.651374	0.27353	-0.36626	-0.579638	0.379118	-0.488311
Tshb	0.381821	-0.776132	-0.605799	-0.11495	0.0184212	0.594731	0.28694	0.631326	-0.305835	0.0760638	0.254363	-0.0540975	0.0483559	0.573369	-0.5839	-0.533769	0.0516433	-0.724358	0.465411	0.796107	0.0200523	-0.0681746
Tstd3	-0.0507165	0.643934	0.166989	0.173287	0.047816	-0.601843	0.171932	-0.154079	0.701517	-0.565453	-0.375865	-0.208135	-0.582337	-0.10194	0.592026	0.126226	0.241705	0.933037	-0.533441	-0.915973	0.101439	0.409599
Vipr2	0.685152	-0.339773	-0.438911	-0.238507	0.323489	0.747375	0.473305	0.464257	-0.159701	-0.0624857	-0.178616	0.312373	-0.196291	0.774831	-0.463491	-0.349476	0.357577	-0.511654	0.264143	0.832692	-0.468314	0.0332888
Vtn	-0.0458955	0.583928	0.22354	0.186168	-0.107581	-0.765337	0.321606	0.0257892	0.68916	-0.399423	-0.15292	-0.274768	-0.490431	-0.118954	0.657826	-0.108531	0.0580557	0.853364	-0.562326	-0.888442	0.206149	0.221121
Wisp2	-0.0506328	0.867391	0.487008	0.139582	0.102281	-0.509351	-0.00912232	-0.481439	0.564944	-0.340405	-0.494376	0.133233	-0.401564	-0.273474	0.656403	0.408257	0.243137	0.89411	-0.512243	-0.799487	-0.173861	0.289677
Zfp385d	-0.352464	0.432279	0.642419	0.409435	-0.540649	-0.937646	-0.152439	-0.264878	0.401482	0.190509	0.241492	-0.140476	0.0787185	-0.704841	0.77667	0.0236007	-0.327962	0.60017	-0.247075	-0.807864	0.417285	-0.103272
Zfp488	-0.309392	0.647909	0.620323	0.3174	-0.288424	-0.806782	-0.178689	-0.436936	0.468694	-0.0297684	-0.0674267	-0.0453172	-0.092781	-0.614595	0.755732	0.260734	-0.113078	0.769162	-0.370826	-0.881774	0.205851	0.071171
Zfp958	-0.0307167	0.859375	0.276828	-0.0625721	0.293738	-0.437345	0.199073	-0.299142	0.533613	-0.483047	-0.524464	-0.00416673	-0.499709	-0.0346331	0.493952	0.30902	0.248034	0.856766	-0.686039	-0.757005	-0.222871	0.269664

## Sheet: Table S4_Snhg4
Supplementary Table S4. GO terms for biological processes and related DEGs whose transcription correlates with Snhg4 expression
Term	Count	PValue	Genes
leukocyte cell-cell adhesion	6	0.000665103	Igf2	Igfbp2	S100a9	RT1-Ba	RT1-Bb	Selplg
cell adhesion	10	0.00089745	Igf2	Igfbp2	Vtn	Wisp2	S100a9	RT1-Ba	RT1-Bb	Spg7	Selplg	Hyal1
regulation of cell adhesion	7	0.00390488	Igf2	Igfbp2	Vtn	RT1-Ba	RT1-Bb	Spg7	Hyal1
regulation of T cell proliferation	4	0.00399124	Igf2	Igfbp2	RT1-Ba	RT1-Bb
response to cytokine	7	0.0125904	Nkiras1	RT1-Ba	RT1-Bb	Abca1	Ifnlr1	Selplg	Hyal1
MHC class II protein complex assembly	2	0.0155036	RT1-Ba	RT1-Bb
response to glucocorticoid	4	0.0179318	RT1-Ba	RT1-Bb	Igfbp2	Ptgds
leukocyte activation	6	0.0224184	Igf2	Ptgds	Igfbp2	RT1-Ba	RT1-Bb	Selplg
glial cell differentiation	4	0.0265793	Mal	Vtn	S100a9	Opalin
leukocyte mediated immunity	4	0.0276879	Igf2	Ptgds	RT1-Ba	RT1-Bb
immune response	7	0.0280981	Igf2	Ptgds	Vtn	S100a9	RT1-Ba	RT1-Bb	Ifnlr1
response to alcohol	4	0.0288212	Igf2	Mgmt	S100a9	Abca1
response to lipid	7	0.035771	Igf2	Ptgds	Igfbp2	S100a9	RT1-Ba	RT1-Bb	Abca1
multicellular organismal homeostasis	4	0.0425506	Lyz2	Grhl3	Tmem119	Nkiras1
defense response	7	0.0427531	Igf2	Lyz2	S100a9	RT1-Ba	RT1-Bb	Ifnlr1	Hyal1
regulation of cell proliferation	8	0.0465148	Igf2	Ptgds	Igfbp2	Wisp2	Tmem119	RT1-Ba	RT1-Bb	Hyal1
positive regulation of mitotic cell cycle	3	0.0497116	Igf2	Rpl17	Hyal1

## Sheet: Table S5_LOC100910237
Supplementary Table S5. GO terms for biological processes and related DEGs whose transcription correlates with LOC100910237 expression
Term	Count	PValue	Genes
lipid metabolic process	16	0.00117662	Cyp11b2	Igf2	Lcat	Rbp4	Ephx2	Sc5d	Aldh1a2	Retsat	Acad9	Cyp26b1	Acer2	Cyp2j10	Galc	Cbr4	Pnpla1	Gstm4
small molecule metabolic process	20	0.00126076	Cyp11b2	Igf2	Lcat	Rbp4	Fhit	Ephx2	Sc5d	Aldh1a2	Retsat	Acad9	Abcg2	Cyp26b1	Acer2	Cyp2j10	Ndufa10l1	Cbr4	Man2b2	Idnk	Gstm4	Sgsh
retinoid metabolic process	4	0.00184967	Rbp4	Aldh1a2	Retsat	Cyp26b1
hormone metabolic process	6	0.00197981	Cyp11b2	Igf2	Rbp4	Aldh1a2	Retsat	Cyp26b1
regulation of collagen metabolic process	4	0.0027683	Cst3	F2r	Fn1	Mfap4
alcohol metabolic process	7	0.00280071	Cyp11b2	Lcat	Rbp4	Sc5d	Aldh1a2	Retsat	Acer2
defense response	15	0.00289014	Igf2	RT1-A2	Cst3	F2r	Fn1	Ifit1	Mpeg1	Rpl30	Ephx2	Chi3l1	Ifi27	Mfap4	RT1-S3	RT1-Bb	Cyp26b1
humoral immune response	5	0.00291846	RT1-A2	Rpl30	Mfap4	RT1-S3	RT1-Bb
response to retinoic acid	5	0.00569837	Rbp4	Aldh1a2	Cyp26b1	Acer2	Stra6
steroid metabolic process	6	0.00886407	Cyp11b2	Igf2	Lcat	Ephx2	Sc5d	Cyp26b1
lipid biosynthetic process	9	0.0101621	Cyp11b2	Igf2	Lcat	Sc5d	Aldh1a2	Acer2	Cbr4	Pnpla1	Gstm4
retinol transport	2	0.0122093	Rbp4	Stra6
immunoglobulin production	4	0.0129226	RT1-A2	Rbp4	RT1-S3	RT1-Bb
response to lipid	13	0.0138479	Igf2	Lcat	Cst3	F2r	Fn1	Rbp4	Aldh1a2	Ifi27	RT1-Bb	Abcg2	Cyp26b1	Acer2	Stra6
antigen processing and presentation	4	0.0161739	Psmb8	RT1-A2	RT1-S3	RT1-Bb
response to external stimulus	20	0.0199225	Cyp11b2	Igf2	Tnnt2	RT1-A2	Cst3	F2r	Fn1	Rbp4	Ifit1	Mpeg1	Rpl30	Chi3l1	Aldh1a2	Ifi27	Retnlg	RT1-S3	RT1-Bb	Abcg2	Cyp26b1	Stra6
regulation of body fluid levels	6	0.0261421	Cyp11b2	F2r	Fn1	Grhl3	Cyp26b1	Pnpla1
regulation of type II hypersensitivity	2	0.030248	RT1-S3	RT1-A2
response to estradiol	5	0.0357362	Igf2	Cst3	Aldh1a2	Ifi27	Abcg2
cell killing	4	0.0364045	Igf2	RT1-A2	Rpl30	RT1-S3
response to alkaloid	5	0.0379697	Grm2	Igf2	Chrnb3	RT1-Bb	Abcg2
regulation of peptidase activity	6	0.0383755	Psmb8	Cst3	F2r	Fn1	Acer2	PCOLCE2
regulation of T cell proliferation	4	0.0403575	Igf2	RT1-A2	RT1-S3	RT1-Bb
immune effector process	8	0.0440864	Igf2	RT1-A2	Rbp4	Ifit1	Ifi27	Mfap4	RT1-S3	RT1-Bb
inflammatory response	7	0.0467913	RT1-A2	F2r	Fn1	Ephx2	Chi3l1	RT1-S3	Cyp26b1
regulation of protein kinase B signaling	4	0.0479982	Grm2	Igf2	Chi3l1	RGD1309821
extracellular matrix organization	5	0.0489988	Cst3	Fn1	Fmod	Mfap4	Col23a1
regulation of adaptive immune response	4	0.0497864	RT1-A2	Cd48	RT1-S3	RT1-Bb

## Sheet: Table S6_Tnxa-ps1
Supplementary Table S6. GO terms for biological processes and related DEGs whose transcription correlates with Tnxa-ps1 expression
Term	Count	PValue	Genes
immune effector process	13	0.000467514	Igf2	RT1-M3-1	RT1-A1	RT1-A2	Ptgds	Rbp4	Ifit1	Ifi27	Il13ra2	Mx2	RT1-S3	RT1-Bb	Ifnlr1
defense response	18	0.000868802	Igf2	RT1-M3-1	Ptgds	RT1-A2	Ephx2	Rbp4	Ifnlr1	Il13ra2	Lcat	Cyp26b1	RT1-A1	Mpeg1	S100a9	Ifi27	Pcdhb7	Siglec5	Mx2	RT1-Bb
leukocyte cell-cell adhesion	9	0.000896044	Igf2	RT1-M3-1	RT1-A2	Igfbp2	S100a9	RT1-S3	RT1-Bb	Cyp26b1	Selplg
leukocyte mediated immunity	8	0.00251702	Igf2	RT1-M3-1	RT1-A1	RT1-A2	Ptgds	Il13ra2	RT1-S3	RT1-Bb
immunoglobulin production	5	0.00274422	RT1-A2	Rbp4	Il13ra2	RT1-S3	RT1-Bb
innate immune response	11	0.00281159	Igf2	RT1-M3-1	Ptgds	RT1-A2	Il13ra2	Cyp26b1	RT1-A1	Mpeg1	S100a9	Ifi27	Pcdhb7
antigen processing and presentation	5	0.0037161	RT1-M3-1	Ptgds	RT1-A2	S100a9	Pcdhb7
regulation of T cell activation	7	0.00586646	Igf2	RT1-M3-1	RT1-A2	Igfbp2	RT1-S3	RT1-Bb	Cyp26b1
organic hydroxy compound transport	7	0.00586646	Fmod	Ahsp	Capg	Slc22a2	Sncg	Retsat	Tnnt2
xenobiotic metabolic process	4	0.00607259	Siglec5	Fhit	Abca8a	Stra6
immune response	15	0.00613832	Igf2	RT1-M3-1	RT1-A1	RT1-A2	Ptgds	Vtn	Mpeg1	S100a9	Ifi27	Il13ra2	Mx2	RT1-S3	Capg	RT1-Bb	Ifnlr1
regulation of immunoglobulin production	4	0.00712046	RT1-A2	Rbp4	Il13ra2	RT1-S3
response to retinoic acid	5	0.0104983	Igfbp2	Capg	Siglec5	Retsat	Tnnt2
immune system process	22	0.0106893	Igf2	RT1-M3-1	RT1-A1	RT1-A2	F2r	Ptgds	Igfbp2	Rbp4	Vtn	Ifit1	Mpeg1	S100a9	Ifi27	Il13ra2	Mx2	Ahsp	RT1-S3	Capg	RT1-Bb	Cyp26b1	Ifnlr1	Selplg
positive regulation of T cell proliferation	4	0.0118408	Igf2	RT1-A2	Igfbp2	RT1-S3
retinol transport	2	0.0145422	Capg	Tnnt2
organic anion transport	8	0.0147076	Fmod	Capg	Slc22a2	Slc13a3	RT1-Da	Retsat	Slc25a48	Tnnt2
steroid metabolic process	6	0.0179553	Igf2	Lcat	Ephx2	Sc5d	Cyp26b1	Abca1
response to external stimulus	23	0.0180067	Igf2	RT1-M3-1	Ptgds	RT1-A2	Ephx2	Rbp4	Igfbp2	Capg	Ifnlr1	Il13ra2	Cyp26b1	RT1-A1	Hyal1	Mpeg1	RGD1566085	S100a9	Pcdhb7	RT1-Da	Siglec5	Retsat	Mx2	Tnnt2	RT1-Bb
myeloid leukocyte mediated immunity	4	0.021981	RT1-A2	Ptgds	Il13ra2	RT1-S3
response to cytokine	12	0.0227325	Ifnlr1	RT1-A1	Hyal1	Mpeg1	Ifi27	Morn1	Pcdhb7	Retsat	Mx2	Spg7	RT1-Bb	Psmb8
response to xenobiotic stimulus	9	0.0263495	Igf2	Igfbp2	Sncg	Ltbp2	Siglec5	Retsat	Fhit	Abca8a	Stra6
regulation of cell adhesion	10	0.0299524	Igf2	RT1-M3-1	RT1-A2	Igfbp2	Vtn	RT1-S3	RT1-Bb	Cyp26b1	Spg7	Hyal1
adaptive immune response	6	0.0323519	RT1-M3-1	RT1-A1	RT1-A2	Il13ra2	RT1-S3	RT1-Bb
sterol metabolic process	4	0.0338706	Lcat	Sc5d	Cyp26b1	Abca1
humoral immune response	4	0.0338706	RT1-A2	Cyp26b1	S100a9	Pcdhb7
lipid metabolic process	14	0.0342785	Igf2	Ahsp	Selplg	Capg	Lcat	Abca1	F2r	Cpz	Siglec5	Retsat	Fhit	Idnk	Cyp11b2	Stra6
retinoid metabolic process	3	0.0343242	Rbp4	Retsat	Cyp26b1
cell adhesion	14	0.034983	Igf2	RT1-M3-1	RT1-A2	Igfbp2	Vtn	S100a9	Pcdhb7	Siglec5	RT1-S3	RT1-Bb	Cyp26b1	Spg7
positive regulation of hypersensitivity	2	0.0359645	RT1-A2	S100a9
water homeostasis	3	0.0391849	Rpl30	Siglec5	Cyp11b2
leukocyte activation	10	0.040831	Igf2	RT1-M3-1	RT1-A2	Ptgds	Igfbp2	Il13ra2	RT1-S3	RT1-Bb	Cyp26b1	Selplg
response to lipid	13	0.0476743	Igf2	Ahsp	Rbp4	Selplg	Igfbp2	Capg	Cyp26b1	RT1-A1	Pcdhb7	RT1-Da	Siglec5	Retsat	Tnnt2
tissue homeostasis	5	0.0477724	Ephx2	Rbp4	Capg	Tmem119	Morn1
lipid transport	6	0.0492212	Ahsp	Capg	Sgsh	RT1-Da	Retsat	Tnnt2
reverse cholesterol transport	2	0.0499895	Lcat	Abca1

## Sheet: Table S7_RGD1562890
Supplementary Table S7. GO terms for biological processes and related DEGs whose transcription correlates with RGD1562890 expression
Term	Count	PValue	Genes
humoral immune response	4	0.00105457	RT1-A2	Mfap4	RT1-Db1	RT1-Bb
response to corticosteroid	5	0.00138666	Lcat	RT1-Db1	RT1-Ba	RT1-Bb	Abcg2
inflammatory response	6	0.00170722	RT1-A2	F2r	Cd74	RT1-Db1	Cyp26b1	Hyal1
immune system development	7	0.00436494	RT1-A2	Cd74	RT1-Da	RT1-Db1	RT1-Ba	RT1-Bb	Cyp26b1
negative regulation of lymphocyte proliferation	3	0.00716232	RT1-Db1	RT1-Ba	RT1-Bb
regulation of response to external stimulus	6	0.00840896	RT1-A2	F2r	Cd74	P2rx4	RT1-Db1	Ifnlr1
cell proliferation	9	0.00965395	Igf2	RT1-A2	F2r	Cd74	Aldh1a2	RT1-Db1	RT1-Ba	RT1-Bb	Hyal1
response to stress	13	0.0105574	Igf2	RT1-A2	Lyz2	F2r	Cd74	P2rx4	Mfap4	RT1-Db1	RT1-Ba	RT1-Bb	Cyp26b1	Ifnlr1	Hyal1
negative regulation of cell adhesion	4	0.0117778	Cd74	RT1-Db1	RT1-Ba	RT1-Bb
protein complex assembly	7	0.0130087	Cd74	Aldh1a2	RT1-Da	RT1-Db1	RT1-Ba	RT1-Bb	Dnaaf3
hemopoiesis	6	0.0131578	Cd74	RT1-Da	RT1-Db1	RT1-Ba	RT1-Bb	Cyp26b1
positive regulation of cell migration	5	0.0163031	Igf2	F2r	Cd74	P2rx4	Hyal1
response to oxygen-containing compound	9	0.0163459	Igf2	F2r	P2rx4	Aldh1a2	RT1-Db1	RT1-Bb	Abcg2	Cyp26b1	Hyal1
positive regulation of lymphocyte proliferation	3	0.0167326	Igf2	RT1-A2	Cd74
positive regulation of cell proliferation	6	0.0171001	Igf2	RT1-A2	F2r	Cd74	Aldh1a2	Hyal1
lipid biosynthetic process	5	0.0181997	Igf2	Lcat	Cd74	Aldh1a2	Gal3st4
regulation of defense response	5	0.0194531	Igf2	RT1-A2	Cd74	RT1-Db1	Ifnlr1
retinoic acid metabolic process	2	0.0248867	Aldh1a2	Cyp26b1
cellular response to lipid	5	0.0266851	Aldh1a2	RT1-Ba	RT1-Bb	Abcg2	Cyp26b1
regulation of antigen processing and presentation	2	0.0289763	Cd74	RT1-Bb
negative regulation of cell proliferation	5	0.0307576	F2r	Aldh1a2	RT1-Db1	RT1-Ba	RT1-Bb
hormone metabolic process	3	0.0371766	Aldh1a2	Igf2	Cyp26b1
response to hormone	6	0.0372138	Igf2	Lcat	RT1-Db1	RT1-Ba	RT1-Bb	Abcg2
regulation of response to stimulus	12	0.0396531	Igf2	RT1-A2	F2r	Cd74	P2rx4	Mfap4	RT1-Da	RT1-Db1	RT1-Bb	Cyp26b1	RT1-N2	Ifnlr1
regulation of cell differentiation	8	0.0444867	Igf2	RT1-A2	Cd74	P2rx4	RT1-Da	RT1-Db1	RT1-Ba	Cyp26b1
regulation of vascular endothelial cell proliferation	2	0.0451704	Aldh1a2	Igf2
positive regulation of ERK1 and ERK2 cascade	3	0.0468964	F2r	Cd74	RT1-Db1
response to endogenous stimulus	8	0.0473804	Igf2	Lcat	P2rx4	RT1-Db1	RT1-Ba	RT1-Bb	Abcg2	Hyal1
positive regulation of cell differentiation	6	0.0474546	Cd74	P2rx4	RT1-Da	RT1-Db1	RT1-Ba	Cyp26b1
